# Supplementary material for: Proteomics as a Metrological Tool to Evaluate Genome Annotation Accuracy Following De Novo Genome Assembly: A Case Study Using the Atlantic Bottlenose Dolphin (Tursiops truncatus)
Source: Genes (Basel). 2023 Aug 25;14(9):1696. doi: 10.3390/genes14091696 (PMC10531373; doi:10.3390/genes14091696)
Supplement: Supplementary file 1 [file genes-14-01696-s001.zip]

Archive with 1 entries (1 files):
- genes-2556716-supplementary.xlsx
