# Supplementary material for: Proteomics as a Metrological Tool to Evaluate Genome Annotation Accuracy Following De Novo Genome Assembly: A Case Study Using the Atlantic Bottlenose Dolphin (Tursiops truncatus)
Source: Genes (Basel). 2023 Aug 25;14(9):1696. doi: 10.3390/genes14091696 (PMC10531373; doi:10.3390/genes14091696)
Supplement: Supplementary file 1 [file genes-14-01696-s001.zip › genes-2556716-supplementary.xlsx]

## Sheet: Table S1
Additional File Table S1. Sample characteristics table.
Animal ID	Sex	Location	Maturity	Tissue Type	Permit Number
MMES2002162SCa	Female	Wando River, Charleston SC	Immature	Liver
				Kidney	NMFS-932-1489-01
				Blubber
NETAG#03976	Male	Atlantic Beach, NC	Immature	Brain	NMFS-839
				Muscle
MMES2014132SC	Male	Hilton Head Island, SC	Mature	Skin	NMFS-932-1905-00
a The associated NCBI biosample is SAMN06114300 and bioproject PRJNA356464.

## Sheet: Table S2
Additional File Table S2. Protein Identifications using Ttru_1.4.
Accession	Description	Coverage	# Peptides	# PSMs	# Unique Peptides	# Protein Groups	# AAs	MW [kDa]	calc. pI	Score Sequest HT	# Peptides Sequest HT	Score Mascot	# Peptides Mascot	NCBI Category
XP_004332788.1	PREDICTED: LOW QUALITY PROTEIN: pancreatic progenitor cell differentiation and proliferation factor homolog (zebrafish) [Tursiops truncatus]	10.241	1	2	1	1	166	17.377	8.51			79.9242	1	deprecated
XP_004332766.1	PREDICTED: LOW QUALITY PROTEIN: potassium voltage-gated channel, shaker-related subfamily, member 3 [Tursiops truncatus]	7.8125	4	8	1	1	576	63.576	5.55	7.45846	4	54.42	4	deprecated
XP_004332756.1	PREDICTED: LOW QUALITY PROTEIN: pituitary tumor-transforming 1 interacting protein, partial [Tursiops truncatus]	10.3448	1	2	1	1	87	9.307	8.51	2.0696	1	19.37	1	deprecated
XP_004332740.1	PREDICTED: LOW QUALITY PROTEIN: macrophage migration inhibitory factor (glycosylation-inhibiting factor) [Tursiops truncatus]	17.3913	2	29	2	1	115	12.365	7.88	18.9824	1	602.335	2	deprecated
XP_004332652.1	PREDICTED: LOW QUALITY PROTEIN: HSPA (heat shock 70kDa) binding protein, cytoplasmic cochaperone 1 [Tursiops truncatus]	7.18954	1	21	1	1	306	32.744	8.32	25.8184	1	508.899	1	deprecated
XP_004332630.1	PREDICTED: LOW QUALITY PROTEIN: glutathione peroxidase 4 [Tursiops truncatus]	24.1107	5	22	5	1	253	28.294	9.09	39.2393	5	532.502	5	deprecated
XP_004332609.1	PREDICTED: LOW QUALITY PROTEIN: far upstream element (FUSE) binding protein 3, partial [Tursiops truncatus]	12.3324	3	12	3	1	373	40.414	9.22	1.61559	3	36.6933	3	deprecated
XP_004332593.1	PREDICTED: LOW QUALITY PROTEIN: uncharacterized protein C2orf72 homolog [Tursiops truncatus]	5.60345	1	2	1	1	232	24.72	9.55	2.33039	1	75.33	1	deprecated
XP_004332583.1	PREDICTED: LOW QUALITY PROTEIN: acyl-CoA synthetase long-chain family member 1 [Tursiops truncatus]	11.6212	6	39	3	1	697	77.84	7.66	59.9909	5	588.114	6	deprecated
XP_004332566.1	PREDICTED: LOW QUALITY PROTEIN: serine/arginine repetitive matrix 2, partial [Tursiops truncatus]	5.54529	5	10	5	1	1623	174.74	12.38	15.4125	5	221.63	5	deprecated
XP_004332565.1	PREDICTED: LOW QUALITY PROTEIN: adaptor-related protein complex 2, alpha 1 subunit [Tursiops truncatus]	11.7647	1	2	1	1	153	17.124	4.92	3.69517	1	30.7	1	deprecated
XP_004332556.1	PREDICTED: LOW QUALITY PROTEIN: ArfGAP with dual PH domains 1 [Tursiops truncatus]	3.87597	1	2	1	1	258	29.807	9.55	1.81382	1	21.04	1	deprecated
XP_004332518.1	PREDICTED: LOW QUALITY PROTEIN: KH-type splicing regulatory protein [Tursiops truncatus]	20.4952	9	81	8	1	727	75.185	7.25	111.196	9	1604.43	9	deprecated
XP_004332510.1	PREDICTED: LOW QUALITY PROTEIN: IQ motif and Sec7 domain 3 [Tursiops truncatus]	1.71053	1	2	1	1	760	82.918	6.07	2.26019	1	70.32	1	deprecated
XP_004332507.1	PREDICTED: LOW QUALITY PROTEIN: immunity-related GTPase family, Q [Tursiops truncatus]	3.43137	1	4	1	1	408	42.391	7.65	4.76239	1	49.35	1	deprecated
XP_004332472.1	PREDICTED: LOW QUALITY PROTEIN: barrier to autointegration factor 1 [Tursiops truncatus]	20.6897	2	12	2	1	174	19.259	7.18	19.388	2	104.07	2	deprecated
XP_004332437.1	PREDICTED: LOW QUALITY PROTEIN: troponin I type 1 (skeletal, slow), partial [Tursiops truncatus]	35.4839	3	16	3	1	93	10.819	7.9	22.8941	3	358.686	3	deprecated
XP_004332432.1	PREDICTED: LOW QUALITY PROTEIN: microtubule-associated protein 1B, partial [Tursiops truncatus]	45.8264	33	110	32	1	1198	129.644	4.72	189.491	33	1823.13	33	deprecated
XP_004332406.1	PREDICTED: LOW QUALITY PROTEIN: enhancer of mRNA decapping 4 [Tursiops truncatus]	3.44828	2	4	2	1	1131	122.464	6.24	0	2	37.65	2	deprecated
XP_004332387.1	PREDICTED: LOW QUALITY PROTEIN: sarcosine dehydrogenase [Tursiops truncatus]	45.1613	9	28	9	1	217	23.895	9.32	33.1874	9	344.183	9	deprecated
XP_004332355.1	PREDICTED: LOW QUALITY PROTEIN: Berardinelli-Seip congenital lipodystrophy 2 (seipin) [Tursiops truncatus]	6.09137	1	5	1	1	394	44.317	5.94	7.68967	1	104.15	1	deprecated
XP_004332354.1	PREDICTED: LOW QUALITY PROTEIN: protein kinase C substrate 80K-H [Tursiops truncatus]	41.4692	9	68	9	1	422	47.307	4.45	70.1478	9	820.934	9	deprecated
XP_004332325.1	PREDICTED: LOW QUALITY PROTEIN: caspase 6, apoptosis-related cysteine peptidase, partial [Tursiops truncatus]	11.4286	2	4	1	1	175	20.457	5.59	4.96969	2	56.28	2	deprecated
XP_004332299.1	PREDICTED: LOW QUALITY PROTEIN: exocyst complex component 2, partial [Tursiops truncatus]	7.69231	2	4	2	1	312	34.884	6.07	4.64284	2	56.49	2	deprecated
XP_004332282.1	PREDICTED: LOW QUALITY PROTEIN: ribosome binding protein 1, partial [Tursiops truncatus]	23.4343	16	57	16	1	990	106.791	9.17	84.5356	16	993.202	16	deprecated
XP_004332257.1	PREDICTED: LOW QUALITY PROTEIN: LIM and SH3 protein 1 [Tursiops truncatus]	42.3645	7	51	7	1	203	22.929	4.92	49.2921	7	644.142	6	deprecated
XP_004332243.1	PREDICTED: LOW QUALITY PROTEIN: lysophospholipase II [Tursiops truncatus]	19.2982	2	6	2	1	228	23.987	6.42	15.1205	2	103.407	2	deprecated
XP_004332213.1	PREDICTED: LOW QUALITY PROTEIN: bolA homolog 2B (E. coli) [Tursiops truncatus]	26.9939	3	29	3	1	163	18.029	6.54	59.0484	3	585.757	3	deprecated
XP_004332188.1	PREDICTED: LOW QUALITY PROTEIN: keratin 18 [Tursiops truncatus]	41.958	14	65	13	1	429	47.807	5.16	92.4107	14	1015.38	13	deprecated
XP_004332187.1	PREDICTED: LOW QUALITY PROTEIN: keratin 16, partial [Tursiops truncatus]	11.039	9	16	6	1	462	50.997	4.92	6.67597	4	162.254	9	deprecated
XP_004332175.1	PREDICTED: LOW QUALITY PROTEIN: monoglyceride lipase, partial [Tursiops truncatus]	39.5833	8	39	8	1	240	25.856	7.87	41.9612	8	601.712	7	deprecated
XP_004332140.1	PREDICTED: LOW QUALITY PROTEIN: cofilin 1 (non-muscle) [Tursiops truncatus]	63.7584	11	277	10	1	149	16.847	8.27	449.305	11	4583.09	11	deprecated
XP_004332129.1	PREDICTED: LOW QUALITY PROTEIN: neuroligin 3 [Tursiops truncatus]	7.43034	2	4	2	1	646	71.753	6.27	3.30506	2	89.5	2	deprecated
XP_004332128.1	PREDICTED: LOW QUALITY PROTEIN: synaptopodin [Tursiops truncatus]	13.8239	6	22	6	1	897	95.732	9.85	19.8346	6	234.46	6	deprecated
XP_004332106.1	PREDICTED: LOW QUALITY PROTEIN: agrin [Tursiops truncatus]	11.4861	12	50	12	1	1837	194.256	6.3	48.4921	12	582.598	12	deprecated
XP_004332091.1	PREDICTED: ras and Rab interactor 1-like, partial [Tursiops truncatus]	14.2857	1	2	1	1	161	17.275	5.41	0	1	22.94	1	deprecated
XP_004332088.1	PREDICTED: elongation factor 2-like, partial [Tursiops truncatus]	48.6111	11	93	11	1	216	24.097	5.5	141.409	11	1425.87	11	deprecated
XP_004332084.1	PREDICTED: vinculin-like, partial [Tursiops truncatus]	58.3333	1	2	1	1	48	5.216	4.81	6.02727	1	29.68	1	deprecated
XP_004332083.1	PREDICTED: 26S protease regulatory subunit 4-like, partial [Tursiops truncatus]	9.42029	1	2	1	1	138	15.657	5.24	2.02921	1	0	1	deprecated
XP_004332066.1	PREDICTED: histidine ammonia-lyase-like, partial [Tursiops truncatus]	34.6154	2	8	1	1	78	8.807	5.19	14.2993	2	246.928	2	deprecated
XP_004332048.1	PREDICTED: inter-alpha-trypsin inhibitor heavy chain H4-like, partial [Tursiops truncatus]	21.831	4	12	4	1	142	15.763	5.1	11.3008	4	157.393	4	deprecated
XP_004332043.1	PREDICTED: guanine nucleotide-binding protein-like 3-like, partial [Tursiops truncatus]	10.6952	1	2	1	1	187	21.069	4.4	1.67966	1	0	1	deprecated
XP_004332031.1	PREDICTED: voltage-dependent anion-selective channel protein 1-like, partial [Tursiops truncatus]	60.6061	5	86	4	1	99	10.41	9.09	134.417	5	1615.48	5	deprecated
XP_004332023.1	PREDICTED: 10 kDa heat shock protein, mitochondrial-like, partial [Tursiops truncatus]	69.5652	4	62	4	1	46	5.056	4.72	75.1728	4	931.216	3	deprecated
XP_004332019.1	PREDICTED: voltage-dependent calcium channel gamma-8 subunit-like, partial [Tursiops truncatus]	12.3288	1	2	1	1	146	15.628	9.92	3.32904	1	81.37	1	deprecated
XP_004332016.1	PREDICTED: calcineurin-like phosphoesterase domain-containing protein 1-like, partial [Tursiops truncatus]	44	2	6	2	1	75	8.358	6.93	2.25547	2	64.16	2	deprecated
XP_004332012.1	PREDICTED: ADP-ribosylation factor-like protein 2-like, partial [Tursiops truncatus]	41.1765	2	6	2	1	68	8.097	6	9.14501	2	156.177	2	deprecated
XP_004332010.1	PREDICTED: 3-ketoacyl-CoA thiolase, peroxisomal-like, partial [Tursiops truncatus]	35.5556	3	20	3	1	90	9.519	9.74	30.8728	3	471.688	3	deprecated
XP_004332001.1	PREDICTED: septin-5-like, partial [Tursiops truncatus]	50.4	3	24	3	1	125	14.176	5.55	33.7849	3	360.91	3	deprecated
XP_004331989.1	PREDICTED: tubulin-folding cofactor B-like, partial [Tursiops truncatus]	20.9302	1	14	1	1	86	9.563	5.38	23.1074	1	335.355	1	deprecated
XP_004331986.1	PREDICTED: muscle-related coiled-coil protein-like, partial [Tursiops truncatus]	28.9474	2	6	2	1	76	9.01	10.13	6.11	2	64.4433	2	deprecated
XP_004331983.1	PREDICTED: elongation factor 2-like, partial [Tursiops truncatus]	60.2837	6	80	6	1	141	15.763	8.63	111.277	6	1304.75	6	deprecated
XP_004331982.1	PREDICTED: prostaglandin-H2 D-isomerase-like, partial [Tursiops truncatus]	26.3889	1	2	1	1	72	7.811	9.06	2.53808	1	87.52	1	deprecated
XP_004331970.1	PREDICTED: villin-1-like, partial [Tursiops truncatus]	33.8624	3	6	3	1	189	20.821	5.36	12.5412	3	88.6557	3	deprecated
XP_004331963.1	PREDICTED: peptide-N(4)-(N-acetyl-beta-glucosaminyl)asparagine amidase-like, partial [Tursiops truncatus]	13.7255	1	2	1	1	102	11.426	4.84	2.69646	1	98.91	1	deprecated
XP_004331958.1	PREDICTED: kallikrein-7-like, partial [Tursiops truncatus]	30	2	8	2	1	80	8.785	9.8	14.138	2	110.367	2	deprecated
XP_004331955.1	PREDICTED: complement component C8 gamma chain-like, partial [Tursiops truncatus]	64	2	14	2	1	50	5.798	5.21	25.8442	2	351.04	2	deprecated
XP_004331942.1	PREDICTED: nebulin-like, partial [Tursiops truncatus]	11	1	2	1	1	100	11.375	7.34	3.21442	1	69.41	1	deprecated
XP_004331939.1	PREDICTED: glyceraldehyde-3-phosphate dehydrogenase-like, partial [Tursiops truncatus]	47.7273	1	36	1	1	44	4.73	9.32	78.5974	1	707.673	1	deprecated
XP_004331928.1	PREDICTED: plexin-A1-like, partial [Tursiops truncatus]	13.7615	1	2	1	1	109	12.447	6.52	4.20734	1	68.19	1	deprecated
XP_004331925.1	PREDICTED: retinol-binding protein 4-like, partial [Tursiops truncatus]	44.8276	4	74	4	1	87	10.343	4.81	97.9518	4	1624.62	4	deprecated
XP_004331922.1	PREDICTED: glyceraldehyde-3-phosphate dehydrogenase-like, partial [Tursiops truncatus]	22.6667	1	98	1	1	75	8.022	7.5	140.639	1	2966.79	1	deprecated
XP_004331910.1	PREDICTED: tripartite motif-containing protein 72-like, partial [Tursiops truncatus]	38.5475	4	14	4	1	179	19.925	6.04	28.6249	4	241.982	4	deprecated
XP_004331909.1	PREDICTED: dipeptidase 1-like, partial [Tursiops truncatus]	27.8571	2	4	2	1	140	15.579	6.37	9.75027	2	133.65	2	deprecated
XP_004331892.1	PREDICTED: regulator of G-protein signaling 7-binding protein-like, partial [Tursiops truncatus]	41.3793	1	8	1	1	87	9.862	5.2	4.96062	1	46.88	1	deprecated
XP_004331889.1	PREDICTED: protein-lysine 6-oxidase-like, partial [Tursiops truncatus]	4.375	1	2	1	1	160	17.866	9.16	0	1	48.63	1	deprecated
XP_004331864.1	PREDICTED: capZ-interacting protein-like, partial [Tursiops truncatus]	23.0392	2	6	2	1	204	21.76	4.53	10.282	2	118.357	2	deprecated
XP_004331863.1	PREDICTED: claudin-2-like [Tursiops truncatus]	6.52174	1	2	1	1	230	24.504	8.16	2.77585	1	58.07	1	deprecated
XP_004331846.1	PREDICTED: torsin-1A-interacting protein 1-like, partial [Tursiops truncatus]	13.7931	3	14	1	1	261	29.391	6.09	12.7217	3	176.73	3	deprecated
XP_004331844.1	PREDICTED: drebrin-like protein-like, partial [Tursiops truncatus]	55.102	2	4	2	1	49	5.349	5.66	6.5139	2	93.91	2	deprecated
XP_004331836.1	PREDICTED: transportin-2-like, partial [Tursiops truncatus]	35.1724	2	8	2	1	145	16.049	4.55	12.8228	2	116.103	2	deprecated
XP_004331835.1	PREDICTED: 40S ribosomal protein S12-like, partial [Tursiops truncatus]	16.3043	1	20	1	1	92	10.031	5.4	48.0967	1	417.35	1	deprecated
XP_004331824.1	PREDICTED: glutathione S-transferase P-like [Tursiops truncatus]	54	3	116	3	1	150	16.933	8.21	145.499	3	852.058	3	deprecated
XP_004331821.1	PREDICTED: protein prune homolog, partial [Tursiops truncatus]	21.1268	1	6	1	1	142	15.369	4.97	8.57247	1	93.99	1	deprecated
XP_004331820.1	PREDICTED: bcl-2/adenovirus E1B 19 kDa-interacting protein 2-like protein-like, partial [Tursiops truncatus]	11.8881	1	2	1	1	143	15.498	4.27	3.92559	1	39.65	1	deprecated
XP_004331814.1	PREDICTED: single-strand selective monofunctional uracil DNA glycosylase-like, partial [Tursiops truncatus]	13.5417	1	2	1	1	96	10.581	5.01	2.32815	1	15.22	1	deprecated
XP_004331810.1	PREDICTED: serine protease inhibitor Kazal-type 5-like, partial [Tursiops truncatus]	8.60215	1	4	1	1	186	21.639	8.59	7.49933	1	124.58	1	deprecated
XP_004331802.1	PREDICTED: tight junction protein ZO-1-like, partial [Tursiops truncatus]	19.7044	3	9	3	1	203	23.377	9.44	13.3649	3	73.79	2	deprecated
XP_004331796.1	PREDICTED: protein disulfide-isomerase A4-like, partial [Tursiops truncatus]	48.7179	6	36	5	1	117	13.032	9.32	47.7511	6	569.477	6	deprecated
XP_004331793.1	PREDICTED: tRNA (adenine(58)-N(1))-methyltransferase catalytic subunit TRMT61A-like, partial [Tursiops truncatus]	24.7059	1	2	1	1	85	8.958	7.03	2.88258	1	106.08	1	deprecated
XP_004331768.1	PREDICTED: SET-binding protein-like, partial [Tursiops truncatus]	0.560897	1	6	1	1	1248	137.393	9.69	3.6147	1	57.5422	1	deprecated
XP_004331754.1	PREDICTED: plasma serine protease inhibitor-like, partial [Tursiops truncatus]	55.9748	5	13	5	1	159	17.471	4.88	22.9584	5	231.593	4	deprecated
XP_004331753.1	PREDICTED: microtubule-associated protein 2-like, partial [Tursiops truncatus]	63.8889	4	16	4	1	108	11.343	9.7	25.4246	4	234.271	4	deprecated
XP_004331742.1	PREDICTED: hydroxysteroid dehydrogenase-like protein 2-like, partial [Tursiops truncatus]	64.3678	5	38	5	1	87	8.774	9.17	49.1381	5	743.863	5	deprecated
XP_004331740.1	PREDICTED: scaffold attachment factor B2-like, partial [Tursiops truncatus]	43.5484	1	2	1	1	62	6.47	9.82			214.36	1	deprecated
XP_004331739.1	PREDICTED: peptidyl-prolyl cis-trans isomerase F, mitochondrial-like, partial [Tursiops truncatus]	11.1111	1	2	1	1	63	6.688	8.02	0	1	27.13	1	deprecated
XP_004331725.1	PREDICTED: unconventional myosin-IXa-like, partial [Tursiops truncatus]	4.58015	1	2	1	1	262	30.227	9.14	0	1	14.15	1	deprecated
XP_004331709.1	PREDICTED: glycogen phosphorylase, liver form-like, partial [Tursiops truncatus]	9.87654	1	2	0	2	81	9.579	9.99	2.98139	1	41	1	deprecated
XP_004331698.1	PREDICTED: BDNF/NT-3 growth factors receptor-like [Tursiops truncatus]	10.0917	1	2	1	1	109	12.902	8.31	0	1	0	1	deprecated
XP_004331697.1	PREDICTED: myosin light chain kinase 2, skeletal/cardiac muscle-like, partial [Tursiops truncatus]	25.5034	2	6	2	1	149	16.203	5.4	9.36114	2	46.7467	2	deprecated
XP_004331690.1	PREDICTED: guanine nucleotide-binding protein G(s) subunit alpha isoforms XLas-like, partial [Tursiops truncatus]	35.4167	1	4	1	1	48	5.726	7.91	8.7425	1	54.72	1	deprecated
XP_004331689.1	PREDICTED: NADH-cytochrome b5 reductase 1-like, partial [Tursiops truncatus]	10.1124	1	2	1	1	89	9.902	11.25	2.12493	1	37.52	1	deprecated
XP_004331673.1	PREDICTED: protein FAM114A2-like, partial [Tursiops truncatus]	28.5714	2	8	2	1	98	11.015	5.27	10.0443	2	165.31	2	deprecated
XP_004331670.1	PREDICTED: complement factor D-like, partial [Tursiops truncatus]	45.6311	7	31	7	1	206	22.588	8.22	62.7002	7	596.89	6	deprecated
XP_004331667.1	PREDICTED: cysteine-rich protein 1-like, partial [Tursiops truncatus]	67.1875	3	10	3	1	64	7.225	8.57	6.8305	3	35.7933	3	deprecated
XP_004331663.1	PREDICTED: coiled-coil domain-containing protein 47-like, partial [Tursiops truncatus]	7.69231	1	3	0	0	91	10.839	9.74	0	1	27.0826	1	deprecated
XP_004331626.1	PREDICTED: nucleoside diphosphate kinase A 1-like, partial [Tursiops truncatus]	47.619	2	45	1	1	42	4.839	10.42	49.3084	2	384.909	2	deprecated
XP_004331625.1	PREDICTED: phosphatidylserine synthase 2-like, partial [Tursiops truncatus]	11.4428	1	2	1	1	201	23.31	9.01	0	1	19.93	1	deprecated
XP_004331624.1	PREDICTED: regulator of microtubule dynamics protein 3-like, partial [Tursiops truncatus]	32.1637	4	11	4	1	171	18.254	8.91	15.4811	3	251.07	4	deprecated
XP_004331623.1	PREDICTED: gamma-interferon-inducible-lysosomal thiol reductase-like [Tursiops truncatus]	19.2308	4	16	4	1	208	23.768	5.14	33.7631	4	268.581	4	deprecated
XP_004331584.1	PREDICTED: citrate synthase, mitochondrial-like, partial [Tursiops truncatus]	46.0674	3	14	3	1	178	20.232	6.18	14.9603	2	111.147	3	deprecated
XP_004331582.1	PREDICTED: mRNA cap guanine-N7 methyltransferase-like, partial [Tursiops truncatus]	19.4245	1	8	1	1	139	15.319	4.81	2.52147	1	63.84	1	deprecated
XP_004331577.1	PREDICTED: syntenin-1-like isoform 2 [Tursiops truncatus]	15.0735	3	14	3	1	272	29.655	7.91	10.6595	2	110.36	3	deprecated
XP_004331576.1	PREDICTED: syntenin-1-like isoform 1 [Tursiops truncatus]	13.7584	3	14	3	1	298	32.329	7.49	10.6595	2	110.36	3	deprecated
XP_004331568.1	PREDICTED: ryanodine receptor 3-like, partial [Tursiops truncatus]	3.47072	2	8	1	0	461	51.357	6.48	6.11707	2	133.706	2	deprecated
XP_004331563.1	PREDICTED: annexin A4-like, partial [Tursiops truncatus]	54.3478	4	36	4	1	92	10.695	9.01	51.4981	4	825.022	4	deprecated
XP_004331561.1	PREDICTED: glutamate dehydrogenase 1, mitochondrial-like, partial [Tursiops truncatus]	29.8013	6	42	6	1	151	16.603	8.68	62.4114	6	495.134	6	deprecated
XP_004331542.1	PREDICTED: 60S ribosomal protein L28-like, partial [Tursiops truncatus]	38.2353	3	6	3	1	68	7.772	11.03	4.21037	3	84.1833	3	deprecated
XP_004331515.1	PREDICTED: non-specific lipid-transfer protein-like, partial [Tursiops truncatus]	55.0336	5	22	5	1	149	16.716	5.54	36.0209	5	362.02	5	deprecated
XP_004331512.1	PREDICTED: utrophin-like, partial [Tursiops truncatus]	10.7438	2	4	2	1	242	27.648	7.39	2.30676	2	96.5735	2	deprecated
XP_004331505.1	PREDICTED: kinesin-1 heavy chain-like, partial [Tursiops truncatus]	25.6471	9	38	7	1	425	48.017	9.2	51.4147	9	794.873	9	deprecated
XP_004331502.1	PREDICTED: protein FAM177A1-like, partial [Tursiops truncatus]	27.4336	2	4	2	1	113	12.008	4.86	3.98472	2	42.34	2	deprecated
XP_004331499.1	PREDICTED: tubulointerstitial nephritis antigen-like, partial [Tursiops truncatus]	22.1557	3	8	3	1	167	18.572	8.95	7.87862	3	208.99	3	deprecated
XP_004331498.1	PREDICTED: acyl-coenzyme A synthetase ACSM1, mitochondrial-like, partial [Tursiops truncatus]	54.6341	8	58	5	1	205	22.508	7.85	106.103	8	1200.08	7	deprecated
XP_004331493.1	PREDICTED: uncharacterized protein C11orf89-like, partial [Tursiops truncatus]	12.2222	2	4	2	1	270	27.848	10.71	2.71325	2	0	2	deprecated
XP_004331479.1	PREDICTED: protein phosphatase 1H-like, partial [Tursiops truncatus]	6.78733	1	4	1	1	221	24.334	6.77	3.85367	1	60.44	1	deprecated
XP_004331473.1	PREDICTED: ruvB-like 1-like, partial [Tursiops truncatus]	29.2398	4	15	4	1	171	18.212	9.13	11.8641	4	187.641	4	deprecated
XP_004331463.1	PREDICTED: apolipoprotein E [Tursiops truncatus]	34.1772	10	87	10	1	316	36.271	5.44	128.124	10	1666.42	10	deprecated
XP_004331460.1	PREDICTED: eukaryotic translation initiation factor 4B-like, partial [Tursiops truncatus]	16.2281	3	10	3	1	228	25.574	5.06	12.7742	3	86.8381	3	deprecated
XP_004331459.1	PREDICTED: 2-hydroxyacylsphingosine 1-beta-galactosyltransferase-like [Tursiops truncatus]	8.77193	2	4	2	1	285	32.129	8.24	6.61031	2	139.464	2	deprecated
XP_004331450.1	PREDICTED: heat shock 70 kDa protein 4-like [Tursiops truncatus]	29.9578	4	45	4	1	237	27.305	4.75	42.2879	4	618.816	4	deprecated
XP_004331444.1	PREDICTED: eukaryotic initiation factor 4A-III-B-like [Tursiops truncatus]	33.0435	3	8	3	1	115	13.326	7.42	9.22279	3	154.257	3	deprecated
XP_004331428.1	PREDICTED: neurolysin, mitochondrial-like, partial [Tursiops truncatus]	11.5538	2	6	2	1	251	29.261	6.28	7.12951	2	102.793	2	deprecated
XP_004331417.1	PREDICTED: ras-related GTP-binding protein D-like, partial [Tursiops truncatus]	11.1111	1	4	1	1	99	11.436	9.79	5.94334	1	65.48	1	deprecated
XP_004331409.1	PREDICTED: lactadherin-like, partial [Tursiops truncatus]	7.10059	1	2	1	1	169	19.004	9.03	0	1	23.62	1	deprecated
XP_004331389.1	PREDICTED: inactive phospholipase C-like protein 2-like, partial [Tursiops truncatus]	1.59091	1	2	1	1	880	99.69	6.11	2.03945	1	57.9	1	deprecated
XP_004331373.1	PREDICTED: EH domain-containing protein 3-like, partial [Tursiops truncatus]	25.7143	2	6	2	1	175	19.386	5.3	12.325	2	95.9143	2	deprecated
XP_004331365.1	PREDICTED: uncharacterized protein LOC101323619 [Tursiops truncatus]	20.7763	7	66	2	1	438	51.067	5.99	46.7	5	576.64	7	deprecated
XP_004331356.1	PREDICTED: dihydropyrimidinase-related protein 3-like, partial [Tursiops truncatus]	59.0361	4	16	4	1	83	8.565	10.8	18.7573	4	213.859	4	deprecated
XP_004331350.1	PREDICTED: AP-2 complex subunit beta-like, partial [Tursiops truncatus]	15.3285	1	18	1	1	137	15.248	5.48	24.7559	1	370.2	1	deprecated
XP_004331349.1	PREDICTED: hypoxanthine-guanine phosphoribosyltransferase-like, partial [Tursiops truncatus]	10.9705	2	14	1	1	237	26.717	6.54	21.7504	2	287.438	2	deprecated
XP_004331314.1	PREDICTED: late secretory pathway protein AVL9 homolog [Tursiops truncatus]	9.95261	3	6	3	1	422	46.887	4.98	7.33793	3	147.89	3	deprecated
XP_004331309.1	PREDICTED: UDP-N-acetylglucosamine--peptide N-acetylglucosaminyltransferase 110 kDa subunit-like [Tursiops truncatus]	5.73066	1	1	1	1	349	39.064	6			0	1	deprecated
XP_004331301.1	PREDICTED: collagen alpha-6(IV) chain-like, partial [Tursiops truncatus]	3.26797	1	1	1	1	459	46.831	6.43	2.21768	1			deprecated
XP_004331291.1	PREDICTED: mitochondrial import inner membrane translocase subunit Tim8 A-like [Tursiops truncatus]	22.6804	2	20	2	1	97	11.021	5.16	26.4763	2	425.786	2	deprecated
XP_004331279.1	PREDICTED: GMP synthase [glutamine-hydrolyzing]-like, partial [Tursiops truncatus]	30.1205	3	10	3	1	166	17.999	6.09	13.0301	3	134.16	3	deprecated
XP_004331275.1	PREDICTED: sorting nexin-27-like, partial [Tursiops truncatus]	8.9172	1	4	1	1	157	18.171	6.79	2.93313	1	80.63	1	deprecated
XP_004331269.1	PREDICTED: nucleolar transcription factor 1-like isoform 2 [Tursiops truncatus]	7.5	4	8	4	1	720	84.153	5.64	12.9321	4	219.634	4	deprecated
XP_004331268.1	PREDICTED: nucleolar transcription factor 1-like isoform 1 [Tursiops truncatus]	7.13342	4	8	4	1	757	88.62	5.94	12.9321	4	219.634	4	deprecated
XP_004331257.1	PREDICTED: programmed cell death 1 ligand 2-like, partial [Tursiops truncatus]	10	1	2	1	1	120	13.496	5.41	1.76989	1	0	1	deprecated
XP_004331253.1	PREDICTED: cullin-3-like, partial [Tursiops truncatus]	20.8791	2	7	2	1	91	10.652	9.74	8.85057	1	74.6289	2	deprecated
XP_004331236.1	PREDICTED: rho GTPase-activating protein 21-like, partial [Tursiops truncatus]	3.18021	2	3	2	1	849	93.782	8.51	0	2	34.56	1	deprecated
XP_004331221.1	PREDICTED: beta-adducin-like, partial [Tursiops truncatus]	10.2804	1	2	1	1	107	12.292	5.24	2.16749	1	55.43	1	deprecated
XP_004331217.1	PREDICTED: uncharacterized protein LOC101331546 [Tursiops truncatus]	5	1	2	1	1	200	21.893	9.95	2.8628	1	64.51	1	deprecated
XP_004331172.1	PREDICTED: myosin-15-like [Tursiops truncatus]	1.98238	1	10	0	6	454	52.081	9.32	12.943	1	202.2	1	deprecated
XP_004331162.1	PREDICTED: alsin-like, partial [Tursiops truncatus]	7.40741	1	2	1	1	243	28.013	7.09	2.04029	1	68.93	1	deprecated
XP_004331153.1	PREDICTED: L-aminoadipate-semialdehyde dehydrogenase-phosphopantetheinyl transferase-like, partial [Tursiops truncatus]	15.3846	1	2	1	1	78	8.868	5.76	2.65699	1	0	1	deprecated
XP_004331149.1	PREDICTED: putative helicase MOV-10-like, partial [Tursiops truncatus]	8.14815	3	9	3	1	675	76.155	8.51	11.4995	3	78.94	2	deprecated
XP_004331148.1	PREDICTED: rho-related GTP-binding protein RhoC [Tursiops truncatus]	45.5959	7	78	2	1	193	21.992	6.58	125.387	7	1597.14	7	deprecated
XP_004331138.1	PREDICTED: astrotactin-1-like, partial [Tursiops truncatus]	7.48031	1	4	1	1	254	28.405	4.74	3.8587	1	68.55	1	deprecated
XP_004331116.1	PREDICTED: exocyst complex component 4-like, partial [Tursiops truncatus]	10.596	1	4	1	1	151	17.381	9.77	5.00129	1	89.81	1	deprecated
XP_004331107.1	PREDICTED: fatty acyl-CoA reductase 1-like [Tursiops truncatus]	9.83607	1	2	1	1	122	13.855	6.14	2.32614	1	76.4	1	deprecated
XP_004331105.1	PREDICTED: dmX-like protein 2-like, partial [Tursiops truncatus]	3.78151	1	2	1	1	476	53.34	6.47	3.17669	1	91.74	1	deprecated
XP_004331086.1	PREDICTED: X-ray repair cross-complementing protein 5-like, partial [Tursiops truncatus]	4.70085	1	3	1	1	234	26.342	5.39	1.73636	1	20.27	1	deprecated
XP_004331080.1	PREDICTED: canalicular multispecific organic anion transporter 1-like, partial [Tursiops truncatus]	4.88166	2	6	2	1	676	76.04	6.21	9.70366	2	88.71	2	deprecated
XP_004331052.1	PREDICTED: vascular endothelial growth factor receptor 1-like [Tursiops truncatus]	2.03562	1	6	0	4	393	44.517	6.21	5.53266	1	72.3024	1	deprecated
XP_004331027.1	PREDICTED: actin-binding LIM protein 3-like, partial [Tursiops truncatus]	6.46766	1	2	1	1	201	22.598	7.71	0	1	13.56	1	deprecated
XP_004331024.1	PREDICTED: tyrosine-protein phosphatase non-receptor type substrate 1-like, partial [Tursiops truncatus]	17.9641	5	10	5	1	334	36.381	7.39	10.7362	5	171.4	5	deprecated
XP_004331021.1	PREDICTED: acyl-CoA dehydrogenase family member 9, mitochondrial-like isoform 2 [Tursiops truncatus]	38.8278	8	39	8	1	273	30.732	7.49	56.0965	8	523.3	8	deprecated
XP_004331020.1	PREDICTED: acyl-CoA dehydrogenase family member 9, mitochondrial-like isoform 1 [Tursiops truncatus]	39.6923	10	47	10	1	325	36.57	8.29	65.7919	10	596.505	10	deprecated
XP_004331004.1	PREDICTED: neural cell adhesion molecule 2-like, partial [Tursiops truncatus]	37.9679	4	11	4	1	187	20.909	5.02	9.36621	4	167.03	4	deprecated
XP_004331001.1	PREDICTED: phosphopantothenate--cysteine ligase-like [Tursiops truncatus]	16.9697	3	10	3	1	165	18.677	9.66	5.81549	3	112.94	3	deprecated
XP_004330989.1	PREDICTED: sorbin and SH3 domain-containing protein 1-like, partial [Tursiops truncatus]	8.78505	3	6	3	1	535	56.515	9.52	2.35951	3	69.45	3	deprecated
XP_004330957.1	PREDICTED: cytosolic acyl coenzyme A thioester hydrolase-like, partial [Tursiops truncatus]	33.3333	2	4	2	1	93	10.475	8.12	5.66919	2	57.27	2	deprecated
XP_004330935.1	PREDICTED: sodium-dependent neutral amino acid transporter SLC6A17-like [Tursiops truncatus]	10.0917	3	6	3	1	436	48.516	5.66	8.37806	3	159.169	3	deprecated
XP_004330929.1	PREDICTED: 60S ribosomal protein L9-like [Tursiops truncatus]	26.0417	3	29	3	1	192	21.918	10.07	41.7007	3	304.42	3	deprecated
XP_004330924.1	PREDICTED: phosphatidylcholine-sterol acyltransferase [Tursiops truncatus]	2.5	1	2	1	1	440	49.781	6.14	1.96831	1	36.04	1	deprecated
XP_004330916.1	PREDICTED: UPF0585 protein C16orf13 homolog, partial [Tursiops truncatus]	43.9024	1	10	1	1	41	4.759	5.11	5.41688	1	104.55	1	deprecated
XP_004330908.1	PREDICTED: fermitin family homolog 1-like, partial [Tursiops truncatus]	5.46875	1	2	1	1	128	14.72	7.46	0	1	25.19	1	deprecated
XP_004330904.1	PREDICTED: CTP synthase 2-like, partial [Tursiops truncatus]	6.04396	1	2	1	1	182	20.558	7.14	2.1818	1	38.97	1	deprecated
XP_004330898.1	PREDICTED: sodium-coupled monocarboxylate transporter 1-like [Tursiops truncatus]	5.69948	1	2	1	1	193	21.31	5.25	2.58954	1	22.71	1	deprecated
XP_004330870.1	PREDICTED: histone-lysine N-methyltransferase SETD7-like, partial [Tursiops truncatus]	12.5	1	2	1	1	112	12.68	5.45	2.63513	1	0	1	deprecated
XP_004330830.1	PREDICTED: myosin-binding protein C, slow-type-like, partial [Tursiops truncatus]	51.3978	19	56	18	1	465	52.648	6.55	89.8058	19	770.528	19	deprecated
XP_004330819.1	PREDICTED: elongation factor G, mitochondrial-like, partial [Tursiops truncatus]	9.83607	2	7	2	1	305	33.871	8.43	11.4986	2	59	1	deprecated
XP_004330808.1	PREDICTED: protein-glutamine gamma-glutamyltransferase E-like [Tursiops truncatus]	49.026	12	68	12	1	308	34.37	6.57	97.7145	12	1566.58	12	deprecated
XP_004330782.1	PREDICTED: glutaminase kidney isoform, mitochondrial-like, partial [Tursiops truncatus]	67.8322	6	28	6	1	143	16.149	8.57	51.0016	6	600.089	6	deprecated
XP_004330774.1	PREDICTED: casein kinase I isoform gamma-3-like, partial [Tursiops truncatus]	14.4737	1	2	1	1	76	8.215	10.07	0	1	0	1	deprecated
XP_004330713.1	PREDICTED: armadillo repeat-containing protein 10-like, partial [Tursiops truncatus]	35.514	2	8	2	1	107	12.037	6.29	5.08712	2	124.96	2	deprecated
XP_004330708.1	PREDICTED: nuclear receptor coactivator 7-like [Tursiops truncatus]	3.16027	1	4	1	1	443	49.48	5.14	4.62946	1	130.43	1	deprecated
XP_004330703.1	PREDICTED: carbamoyl-phosphate synthase [ammonia], mitochondrial-like, partial [Tursiops truncatus]	81.295	16	597	14	1	278	30.742	9.11	810.976	16	9187.26	14	deprecated
XP_004330695.1	PREDICTED: high mobility group protein B3-like [Tursiops truncatus]	23.3333	2	4	2	1	60	6.938	9.91	5.64767	2	70.95	2	deprecated
XP_004330682.1	PREDICTED: poly(rC)-binding protein 2, partial [Tursiops truncatus]	23.1884	2	10	1	1	138	14.595	6.51	10.1893	2	182.412	2	deprecated
XP_004330646.1	PREDICTED: hemoglobin subunit beta-like [Tursiops truncatus]	95.2381	18	2879	16	1	147	16.156	7.25	3509.65	17	55148.9	17	deprecated
XP_004330643.1	PREDICTED: cation-independent mannose-6-phosphate receptor-like, partial [Tursiops truncatus]	4.49438	3	6	3	1	801	87.796	5.49	6.65886	3	53.77	3	deprecated
XP_004330621.1	PREDICTED: LOW QUALITY PROTEIN: villin-1-like, partial [Tursiops truncatus]	25.7871	11	24	11	1	667	74.534	5.73	30.6696	11	332.443	11	deprecated
XP_004330611.1	PREDICTED: methylglutaconyl-CoA hydratase, mitochondrial-like, partial [Tursiops truncatus]	37.2881	5	21	5	1	177	19.379	8.46	28.8046	5	402.13	4	deprecated
XP_004330609.1	PREDICTED: phospholipase D2-like, partial [Tursiops truncatus]	1.59453	1	2	1	1	439	49.918	9.11	0	1	0	1	deprecated
XP_004330604.1	PREDICTED: synapsin-2-like, partial [Tursiops truncatus]	30.3483	4	10	4	1	201	22.81	7.53	15.6351	4	134.615	4	deprecated
XP_004330596.1	PREDICTED: serine/threonine-protein phosphatase 2A 56 kDa regulatory subunit alpha isoform-like, partial [Tursiops truncatus]	21.7054	2	10	2	1	129	14.82	5	13.6407	2	196.75	2	deprecated
XP_004330582.1	PREDICTED: eosinophil peroxidase [Tursiops truncatus]	12.5874	9	25	9	1	715	81.229	10.07	26.5318	9	277.428	8	deprecated
XP_004330569.1	PREDICTED: translin-associated protein X-like, partial [Tursiops truncatus]	11.3772	1	7	1	1	167	18.791	5.1	9.45194	1	108.58	1	deprecated
XP_004330567.1	PREDICTED: rab GDP dissociation inhibitor beta-like, partial [Tursiops truncatus]	74.2331	10	88	6	1	163	18.771	8.32	122.699	10	1350.93	10	deprecated
XP_004330565.1	PREDICTED: actin-binding LIM protein 3-like, partial [Tursiops truncatus]	3.02013	1	2	0	0	298	33.609	8.7	2.50125	1	47.83	1	deprecated
XP_004330564.1	PREDICTED: gamma-butyrobetaine dioxygenase-like, partial [Tursiops truncatus]	21.2963	2	4	2	1	108	12.777	8.79	4.50444	2	42.54	2	deprecated
XP_004330555.1	PREDICTED: fumarate hydratase, mitochondrial-like, partial [Tursiops truncatus]	44.898	2	37	2	1	98	10.703	8.72	64.5041	2	616.204	2	deprecated
XP_004330551.1	PREDICTED: thrombospondin-4-like, partial [Tursiops truncatus]	22.0379	5	16	5	1	422	46.424	8.19	31.6276	5	324.06	5	deprecated
XP_004330544.1	PREDICTED: neurofibromin-like, partial [Tursiops truncatus]	4.01338	1	2	1	1	299	33.957	8.1	0	1	33.61	1	deprecated
XP_004330540.1	PREDICTED: uncharacterized protein LOC101318375 [Tursiops truncatus]	5.31401	1	8	1	1	207	21.575	11.22	10.0689	1	123.4	1	deprecated
XP_004330508.1	PREDICTED: signal transducer and activator of transcription 5A isoform 3 [Tursiops truncatus]	2.09699	1	2	1	1	763	87.329	6.43	2.70644	1	57.84	1	deprecated
XP_004330507.1	PREDICTED: signal transducer and activator of transcription 5A isoform 2 [Tursiops truncatus]	2.09424	1	2	1	1	764	86.912	6.18	2.70644	1	57.84	1	deprecated
XP_004330506.1	PREDICTED: signal transducer and activator of transcription 5A isoform 1 [Tursiops truncatus]	2.01511	1	2	1	1	794	90.612	6.3	2.70644	1	57.84	1	deprecated
XP_004330478.1	PREDICTED: myosin-10-like, partial [Tursiops truncatus]	15.566	6	27	4	1	424	48.724	5.24	39.0138	6	371.83	6	deprecated
XP_004330453.1	PREDICTED: peptidyl-prolyl cis-trans isomerase FKBP9-like [Tursiops truncatus]	12.5448	3	10	3	1	279	31.242	6.68	7.92398	3	94.47	3	deprecated
XP_004330440.1	PREDICTED: obscurin-like [Tursiops truncatus]	5.52486	1	4	1	1	362	38.419	7.88	5.42544	1	56.13	1	deprecated
XP_004330417.1	PREDICTED: glutamyl aminopeptidase-like, partial [Tursiops truncatus]	13.6187	2	4	2	1	257	29.935	4.89	8.07845	2	165.22	2	deprecated
XP_004330415.1	PREDICTED: cytochrome P450 3A29-like, partial [Tursiops truncatus]	27.0588	2	8	2	1	85	9.582	10.08	8.78182	2	93.8433	2	deprecated
XP_004330412.1	PREDICTED: calcineurin-like phosphoesterase domain-containing protein 1-like, partial [Tursiops truncatus]	6.8	1	14	1	1	250	28.069	5.36	23.5534	1	305.858	1	deprecated
XP_004330376.1	PREDICTED: vinculin-like, partial [Tursiops truncatus]	26.9006	13	62	12	1	513	56.199	6.16	70.8661	13	680.721	13	deprecated
XP_004330373.1	PREDICTED: cytoplasmic dynein 1 intermediate chain 2-like, partial [Tursiops truncatus]	40.4762	2	25	2	1	126	13.998	4.54	20.6616	2	310.473	2	deprecated
XP_004330371.1	PREDICTED: procollagen galactosyltransferase 2-like, partial [Tursiops truncatus]	4.72973	1	22	0	2	148	17.679	6.35	10.8168	1	165.883	1	deprecated
XP_004330369.1	PREDICTED: protein RUFY3-like [Tursiops truncatus]	14.0496	4	8	4	1	363	39.167	5.62	9.27147	4	168.77	4	deprecated
XP_004330352.1	PREDICTED: myomesin-2-like, partial [Tursiops truncatus]	51.6129	19	72	19	1	496	56.52	8.34	130.987	18	1233.5	19	deprecated
XP_004330346.1	PREDICTED: phosphate carrier protein, mitochondrial-like [Tursiops truncatus]	34.072	7	100	7	1	361	39.883	9.36	139.322	7	1725.05	7	deprecated
XP_004330342.1	PREDICTED: ATP-dependent RNA helicase DDX3X-like, partial [Tursiops truncatus]	18.7845	1	1	1	1	181	19.803	5.49			73.76	1	deprecated
XP_004330327.1	PREDICTED: exocyst complex component 1-like, partial [Tursiops truncatus]	7.58621	2	6	2	1	435	49.43	6.84	9.60623	2	105.997	2	deprecated
XP_004330324.1	PREDICTED: pancreatic trypsin inhibitor-like [Tursiops truncatus]	11.5854	2	14	2	1	164	17.541	5.94	24.3327	2	197.7	2	deprecated
XP_004330314.1	PREDICTED: LOW QUALITY PROTEIN: proteasome subunit beta type-6 [Tursiops truncatus]	28.8703	4	29	4	1	239	25.514	5.12	49.8071	4	329.967	4	deprecated
XP_004330271.1	PREDICTED: collagen alpha-5(IV) chain-like, partial [Tursiops truncatus]	3.9801	2	36	2	1	603	59.592	7.94	39.0832	2	521.352	2	deprecated
XP_004330258.1	PREDICTED: inhibitor of carbonic anhydrase-like, partial [Tursiops truncatus]	7.64526	2	15	1	0	327	35.371	6.87	28.9502	2	333.55	2	deprecated
XP_004330252.1	PREDICTED: vinculin-like, partial [Tursiops truncatus]	39.7849	2	14	2	1	93	10.258	4.77	28.9316	2	535.649	2	deprecated
XP_004330251.1	PREDICTED: probable phospholipid-transporting ATPase IF-like, partial [Tursiops truncatus]	1.98864	1	2	1	1	352	40.235	5.74	0	1	0	1	deprecated
XP_004330250.1	PREDICTED: structural maintenance of chromosomes protein 1A-like, partial [Tursiops truncatus]	9.62441	3	6	3	1	426	48.771	5.21	1.92104	3	43.73	3	deprecated
XP_004330248.1	PREDICTED: beta-2-microglobulin-like isoform 1 [Tursiops truncatus]	34.7458	2	12	2	1	118	13.526	6.15	16.5663	2	234.12	1	deprecated
XP_004330240.1	PREDICTED: arfaptin-1-like, partial [Tursiops truncatus]	18.9189	3	8	3	1	185	21.339	6.23	10.9442	3	128.7	3	deprecated
XP_004330239.1	PREDICTED: complement component C8 beta chain-like, partial [Tursiops truncatus]	21.8341	3	18	3	1	229	26.028	6.9	12.7158	3	163.515	3	deprecated
XP_004330224.1	PREDICTED: myosin-7-like, partial [Tursiops truncatus]	2.37203	1	2	0	3	801	90.938	8.06	4.44405	1	19.28	1	deprecated
XP_004330223.1	PREDICTED: superkiller viralicidic activity 2-like 2-like, partial [Tursiops truncatus]	49.2424	3	9	3	1	132	14.343	5.15	10.4203	2	228.07	3	deprecated
XP_004330220.1	PREDICTED: ADP-ribosylation factor-like protein 8B-like, partial [Tursiops truncatus]	11.3924	1	6	1	1	79	9.1	9.63	6.13603	1	76.7422	1	deprecated
XP_004330218.1	PREDICTED: dynamin-like 120 kDa protein, mitochondrial-like, partial [Tursiops truncatus]	30.7018	5	20	5	1	228	27.369	6.46	24.7574	5	307.963	5	deprecated
XP_004330209.1	PREDICTED: AP-2 complex subunit alpha-1-like isoform 2 [Tursiops truncatus]	45.7002	26	128	20	1	814	89.717	6.93	186.367	25	1524.95	26	deprecated
XP_004330208.1	PREDICTED: AP-2 complex subunit alpha-1-like isoform 1 [Tursiops truncatus]	44.4976	26	128	20	1	836	91.901	6.46	186.367	25	1524.95	26	deprecated
XP_004330191.1	PREDICTED: protein phosphatase 1B-like, partial [Tursiops truncatus]	19.8582	3	27	3	1	282	31.339	5.41	17.2968	3	176.166	3	deprecated
XP_004330147.1	PREDICTED: importin subunit alpha-6-like, partial [Tursiops truncatus]	21.875	5	18	2	1	320	35.457	5.03	27.3894	5	254.11	5	deprecated
XP_004330146.1	PREDICTED: vacuole membrane protein 1-like, partial [Tursiops truncatus]	8.24742	1	6	1	1	194	22.386	6.54	3.8244	1	122.89	1	deprecated
XP_004330144.1	PREDICTED: zinc finger protein 185-like, partial [Tursiops truncatus]	36.087	6	30	6	1	230	25.253	5.08	33.2535	6	484.984	6	deprecated
XP_004330139.1	PREDICTED: LOW QUALITY PROTEIN: neurexin-2-beta-like [Tursiops truncatus]	2.26929	1	4	1	1	661	70.394	7.62	5.34335	1	174.21	1	deprecated
XP_004330131.1	PREDICTED: myotubularin-related protein 5-like, partial [Tursiops truncatus]	17.1806	2	4	2	1	227	25.642	8.54	4.98954	2	130.8	2	deprecated
XP_004330130.1	PREDICTED: brefeldin A-inhibited guanine nucleotide-exchange protein 3-like, partial [Tursiops truncatus]	2.1978	1	2	1	1	728	81.769	7.01	2.27694	1	24.38	1	deprecated
XP_004330124.1	PREDICTED: neurobeachin-like, partial [Tursiops truncatus]	8.86957	3	8	3	1	575	64.702	5.19	4.80718	3	133.22	3	deprecated
XP_004330111.1	PREDICTED: alpha-aminoadipic semialdehyde synthase, mitochondrial-like [Tursiops truncatus]	41.629	13	79	13	1	442	49.528	7.14	145.09	13	1392.76	12	deprecated
XP_004330061.1	PREDICTED: plexin-A4-like, partial [Tursiops truncatus]	13.1579	4	8	4	1	456	51.246	7.59	10.8598	4	149.883	4	deprecated
XP_004330060.1	PREDICTED: nesprin-2-like isoform 2 [Tursiops truncatus]	3.95349	2	6	2	1	860	98.569	5.16	5.02859	2	87.8167	2	deprecated
XP_004330059.1	PREDICTED: nesprin-2-like isoform 1 [Tursiops truncatus]	3.85051	2	6	2	1	883	101.115	5.15	5.02859	2	87.8167	2	deprecated
XP_004330045.1	PREDICTED: plasma membrane calcium-transporting ATPase 2-like, partial [Tursiops truncatus]	36.7906	12	42	9	1	511	56.72	6.7	62.4293	12	895.285	12	deprecated
XP_004330023.1	PREDICTED: solute carrier family 22 member 3-like [Tursiops truncatus]	6.37255	1	2	1	1	204	21.871	10.8	3.51317	1	48.31	1	deprecated
XP_004330022.1	PREDICTED: dynactin subunit 1-like [Tursiops truncatus]	32.4111	22	106	22	1	1012	112.855	5.22	146.762	22	1358.49	22	deprecated
XP_004330021.1	PREDICTED: small VCP/p97-interacting protein-like [Tursiops truncatus]	20.7792	2	4	2	1	77	8.41	8.48	5.06856	2	57.47	2	deprecated
XP_004330016.1	PREDICTED: spectrin beta chain, non-erythrocytic 1-like [Tursiops truncatus]	48.4848	6	34	6	1	165	18.746	9.03	55.4398	6	661.227	6	deprecated
XP_004330015.1	PREDICTED: 3-ketoacyl-CoA thiolase, mitochondrial-like, partial [Tursiops truncatus]	37.9747	2	52	2	1	79	8.077	8.92	96.9241	2	1117.38	2	deprecated
XP_004329989.1	PREDICTED: collagen alpha-6(VI) chain-like, partial [Tursiops truncatus]	5.6231	3	6	3	1	658	70.924	8.62	6.82999	3	123.23	3	deprecated
XP_004329985.1	PREDICTED: PDZ and LIM domain protein 5-like [Tursiops truncatus]	28.8	6	19	6	1	250	27.641	6.57	20.28	6	345.884	5	deprecated
XP_004329977.1	PREDICTED: 6-phosphofructokinase type C-like, partial [Tursiops truncatus]	15.4639	3	21	3	1	291	32.442	6.89	23.3372	3	272.995	3	deprecated
XP_004329963.1	PREDICTED: LOW QUALITY PROTEIN: patatin-like phospholipase domain-containing protein 2-like, partial [Tursiops truncatus]	20.6667	3	10	3	1	450	48.257	7.9	1.83542	3	66.7701	3	deprecated
XP_004329959.1	PREDICTED: lysosome-associated membrane glycoprotein 2-like, partial [Tursiops truncatus]	18.9394	1	39	1	1	132	14.569	4.97	51.7413	1	898.729	1	deprecated
XP_004329956.1	PREDICTED: lysophospholipase-like protein 1-like [Tursiops truncatus]	9.34579	1	2	1	1	107	11.9	7.11	2.34752	1	28.58	1	deprecated
XP_004329934.1	PREDICTED: protein FAM160B2 [Tursiops truncatus]	1.08992	1	2	1	1	734	81.664	5.43	0	1	27.68	1	deprecated
XP_004329928.1	PREDICTED: 8-oxo-dGDP phosphatase NUDT18 [Tursiops truncatus]	20.1238	4	7	4	1	323	35.8	6.86	7.54449	3	151.899	4	deprecated
XP_004329927.1	PREDICTED: ATP-dependent RNA helicase DDX18-like [Tursiops truncatus]	9.30979	3	6	3	1	623	69.965	9.35	5.0733	3	88.2333	3	deprecated
XP_004329919.1	PREDICTED: myoferlin-like, partial [Tursiops truncatus]	12.7989	6	14	6	1	711	81.191	6.51	14.2057	6	210.107	6	deprecated
XP_004329912.1	PREDICTED: centrosomal protein of 170 kDa-like, partial [Tursiops truncatus]	6.85714	1	2	1	1	175	19.543	5.33	2.19348	1	40.43	1	deprecated
XP_004329904.1	PREDICTED: BTB/POZ domain-containing protein KCTD16-like [Tursiops truncatus]	5.78035	1	2	1	1	173	19.489	8.09	2.53277	1	24.02	1	deprecated
XP_004329894.1	PREDICTED: importin subunit alpha-3-like [Tursiops truncatus]	39.9177	5	16	4	1	243	26.729	4.5	31.9312	5	212.201	5	deprecated
XP_004329887.1	PREDICTED: protein 4.1-like, partial [Tursiops truncatus]	29.4118	1	2	1	1	68	7.604	5.11	4.44192	1	41.59	1	deprecated
XP_004329880.1	PREDICTED: myosin-8-like, partial [Tursiops truncatus]	24.4898	2	24	2	1	49	5.699	5.86	31.889	2	332.759	2	deprecated
XP_004329813.1	PREDICTED: myotubularin-related protein 1-like, partial [Tursiops truncatus]	8.10811	1	2	1	1	185	19.568	7.69	2.5337	1	13.31	1	deprecated
XP_004329790.1	PREDICTED: desmoglein-1-like, partial [Tursiops truncatus]	25	4	12	4	1	228	26.245	6.25	16.5964	4	206.484	4	deprecated
XP_004329788.1	PREDICTED: oxidation resistance protein 1-like isoform 2 [Tursiops truncatus]	12.069	1	2	1	1	116	13.23	9.55	2.10702	1	40.66	1	deprecated
XP_004329787.1	PREDICTED: oxidation resistance protein 1-like isoform 1 [Tursiops truncatus]	16.7832	2	4	2	1	143	16.452	9.54	4.72223	2	73.99	2	deprecated
XP_004329772.1	PREDICTED: wiskott-Aldrich syndrome protein family member 1-like, partial [Tursiops truncatus]	21.3483	1	2	1	1	89	10.202	6.29	4.76256	1	64.95	1	deprecated
XP_004329765.1	PREDICTED: long-chain-fatty-acid--CoA ligase 6-like, partial [Tursiops truncatus]	24.918	5	20	5	1	305	34.073	5.86	34.0964	5	440.878	5	deprecated
XP_004329750.1	PREDICTED: inorganic pyrophosphatase-like, partial [Tursiops truncatus]	77.0115	5	48	5	1	87	9.998	6.28	84.2028	5	797.233	5	deprecated
XP_004329745.1	PREDICTED: complement component C6-like, partial [Tursiops truncatus]	3.03867	1	3	1	1	362	40.19	5.06	2.60306	1	0	1	deprecated
XP_004329693.1	PREDICTED: keratin, type I cytoskeletal 42-like [Tursiops truncatus]	21.5686	10	82	3	1	306	34.9	4.88	92.1336	10	931.106	10	deprecated
XP_004329658.1	PREDICTED: succinyl-CoA ligase [ADP/GDP-forming] subunit alpha, mitochondrial-like, partial [Tursiops truncatus]	27.6923	3	56	3	1	130	13.987	9.38	95.4161	3	1038.33	3	deprecated
XP_004329605.1	PREDICTED: proton myo-inositol cotransporter-like, partial [Tursiops truncatus]	10.1215	1	2	1	1	247	25.308	6.04	2.02652	1	25.29	1	deprecated
XP_004329604.1	PREDICTED: aldehyde dehydrogenase family 1 member A3-like, partial [Tursiops truncatus]	5.76923	1	11	1	1	156	17.296	5.43	11.3479	1	196.491	1	deprecated
XP_004329579.1	PREDICTED: collagen alpha-1(XII) chain-like, partial [Tursiops truncatus]	8.3958	4	26	4	1	667	70.3	6.42	24.6218	4	296.15	4	deprecated
XP_004329563.1	PREDICTED: acetyl-coenzyme A synthetase, cytoplasmic-like [Tursiops truncatus]	10.4	1	2	1	1	125	14.509	9.29	1.72595	1	18.73	1	deprecated
XP_004329550.1	PREDICTED: LOW QUALITY PROTEIN: transcription factor p65 [Tursiops truncatus]	13.2486	5	15	5	1	551	60.161	5.78	8.95991	5	152.704	5	deprecated
XP_004329524.1	PREDICTED: peroxisomal bifunctional enzyme-like [Tursiops truncatus]	41.3462	14	40	14	1	416	46.604	8.78	52.3813	14	619.742	14	deprecated
XP_004329516.1	PREDICTED: protein Shroom2-like [Tursiops truncatus]	6.36364	2	4	2	1	440	49.27	5.38	5.40945	2	136.413	2	deprecated
XP_004329486.1	PREDICTED: guanylate kinase [Tursiops truncatus]	9.58904	2	4	2	1	219	24.037	7.5	3.82866	2	96.53	2	deprecated
XP_004329472.1	PREDICTED: cytoplasmic dynein 1 intermediate chain 2-like [Tursiops truncatus]	23.0392	8	52	8	1	612	68.365	5.29	51.3192	8	604.315	8	deprecated
XP_004329459.1	PREDICTED: protein NDRG1-like, partial [Tursiops truncatus]	48.0519	2	19	2	1	77	7.922	9.57	26.2122	2	442.093	2	deprecated
XP_004329448.1	PREDICTED: growth arrest-specific protein 7, partial [Tursiops truncatus]	4.47154	1	2	1	1	246	28.913	8.21	2.40732	1	46.37	1	deprecated
XP_004329428.1	PREDICTED: elongator complex protein 3-like, partial [Tursiops truncatus]	6.63507	1	2	1	1	211	23.588	8.32	2.525	1	13.55	1	deprecated
XP_004329418.1	PREDICTED: nuclear factor 1 B-type-like [Tursiops truncatus]	5.16432	1	2	0	2	213	24.896	9.44	2.05027	1	33.47	1	deprecated
XP_004329386.1	PREDICTED: diacylglycerol O-acyltransferase 1 [Tursiops truncatus]	13.0081	4	14	4	1	492	55.737	9.44	19.518	4	265.38	4	deprecated
XP_004329371.1	PREDICTED: elongation of very long chain fatty acids protein 1 isoform 3 [Tursiops truncatus]	6.93069	1	2	1	1	202	23.798	9.69	2.03922	1	75.99	1	deprecated
XP_004329369.1	PREDICTED: elongation of very long chain fatty acids protein 1 isoform 1 [Tursiops truncatus]	4.4586	1	2	1	1	314	36.558	9.73	2.03922	1	75.99	1	deprecated
XP_004329362.1	PREDICTED: translocation protein SEC63 homolog, partial [Tursiops truncatus]	18.2143	3	9	3	1	280	32.353	4.65	6.82403	3	147.15	3	deprecated
XP_004329354.1	PREDICTED: ERO1-like protein alpha-like [Tursiops truncatus]	15	1	2	1	1	80	9.08	8.34	2.77901	1	73.11	1	deprecated
XP_004329351.1	PREDICTED: ras-related protein Rab-3A [Tursiops truncatus]	52.7273	9	55	7	1	220	24.984	5.03	78.0122	9	1159.12	9	deprecated
XP_004329344.1	PREDICTED: adenosine kinase-like, partial [Tursiops truncatus]	60	3	18	3	1	40	4.502	8.03	27.5643	3	236.853	3	deprecated
XP_004329325.1	PREDICTED: ladinin-1 [Tursiops truncatus]	33.6264	9	39	9	1	455	49.513	9.76	42.9292	9	440.678	9	deprecated
XP_004329311.1	PREDICTED: clathrin coat assembly protein AP180-like, partial [Tursiops truncatus]	28.6822	6	14	4	1	258	29.294	8.85	26.372	6	285.044	6	deprecated
XP_004329308.1	PREDICTED: membrane-associated progesterone receptor component 1-like [Tursiops truncatus]	56.701	8	70	7	1	194	21.585	4.7	118.764	8	1449.95	8	deprecated
XP_004329307.1	PREDICTED: protein S100-A1-like, partial [Tursiops truncatus]	44.6809	1	8	1	1	47	5.294	5.26			428.46	1	deprecated
XP_004329305.1	PREDICTED: protein S100-A14 [Tursiops truncatus]	77.8846	6	14	6	1	104	11.304	5.16	13.2897	5	233.752	6	deprecated
XP_004329304.1	PREDICTED: protein S100-A16 [Tursiops truncatus]	31.068	3	11	3	1	103	11.812	8.4	13.7007	2	175.72	3	deprecated
XP_004329283.1	PREDICTED: glutathione S-transferase P-like [Tursiops truncatus]	52.027	7	123	6	1	148	16.999	8.57	196.504	6	3063	7	deprecated
XP_004329281.1	PREDICTED: LOW QUALITY PROTEIN: NADH dehydrogenase [ubiquinone] flavoprotein 1, mitochondrial [Tursiops truncatus]	51.5086	17	126	17	1	464	50.587	8.21	194.749	17	2165.58	17	deprecated
XP_004329238.1	PREDICTED: dystrophin-like, partial [Tursiops truncatus]	37.1429	2	4	2	1	70	8.379	5.45	7.20003	2	68.73	2	deprecated
XP_004329206.1	PREDICTED: histone H3.1-like [Tursiops truncatus]	40.4412	4	67	1	1	136	15.394	11.12	86.7746	4	1025.57	4	deprecated
XP_004329195.1	PREDICTED: nephrocystin-3-like, partial [Tursiops truncatus]	2.58065	1	4	1	1	465	52.959	9.01	4.11718	1	23.01	1	deprecated
XP_004329178.1	PREDICTED: maltase-glucoamylase, intestinal-like, partial [Tursiops truncatus]	16.8906	5	10	5	1	521	58.71	5.59	18.9158	5	204.67	5	deprecated
XP_004329136.1	PREDICTED: plasma membrane calcium-transporting ATPase 4-like, partial [Tursiops truncatus]	14.9051	5	22	2	1	369	40.915	8.63	25.5097	5	290.084	5	deprecated
XP_004329098.1	PREDICTED: disks large homolog 1-like, partial [Tursiops truncatus]	13.9881	2	5	1	1	336	35.601	6.02	12.2051	2	104.53	1	deprecated
XP_004329095.1	PREDICTED: kinesin-like protein KIF2A-like, partial [Tursiops truncatus]	21.1538	6	19	6	1	364	41.204	5.33	10.1494	6	104.067	6	deprecated
XP_004329088.1	PREDICTED: elongation factor Tu GTP-binding domain-containing protein 1-like, partial [Tursiops truncatus]	8.20312	3	5	3	1	512	56.993	5.33	5.30384	3	40.34	2	deprecated
XP_004329087.1	PREDICTED: A-kinase anchor protein 2 isoform 3 [Tursiops truncatus]	2.42494	1	6	1	1	866	94.949	5.14	7.3435	1	183.99	1	deprecated
XP_004329086.1	PREDICTED: A-kinase anchor protein 2 isoform 2 [Tursiops truncatus]	2.75229	1	6	1	1	763	83.256	5.11	7.3435	1	183.99	1	deprecated
XP_004329085.1	PREDICTED: A-kinase anchor protein 2 isoform 1 [Tursiops truncatus]	2.4619	1	6	1	1	853	93.509	5.11	7.3435	1	183.99	1	deprecated
XP_004329072.1	PREDICTED: mitogen-activated protein kinase 8-like, partial [Tursiops truncatus]	18.9024	3	6	2	1	164	18.787	6.99	4.53312	3	63.8065	3	deprecated
XP_004329066.1	PREDICTED: cytoplasmic polyadenylation element-binding protein 3-like [Tursiops truncatus]	12.8788	1	4	1	1	132	15.086	7.9	2.42726	1	99.66	1	deprecated
XP_004329063.1	PREDICTED: nucleoporin p54-like [Tursiops truncatus]	21.5827	2	4	2	1	139	16.229	7.61	4.89557	2	68.27	2	deprecated
XP_004329015.1	PREDICTED: kelch repeat and BTB domain-containing protein 10 [Tursiops truncatus]	41.7492	17	57	17	1	606	68.104	5.25	97.852	17	1311.2	17	deprecated
XP_004328975.1	PREDICTED: low-density lipoprotein receptor-related protein 2-like, partial [Tursiops truncatus]	30.9609	13	30	13	1	562	63.305	5.03	47.5844	13	552.467	13	deprecated
XP_004328968.1	PREDICTED: protein transport protein Sec23A-like, partial [Tursiops truncatus]	11.0266	2	15	1	1	263	30.489	5.73	19.8578	2	233.73	2	deprecated
XP_004328949.1	PREDICTED: probable phospholipid-transporting ATPase IA-like, partial [Tursiops truncatus]	4.41767	1	2	1	1	249	28.027	8.48	2.86288	1	75.58	1	deprecated
XP_004328927.1	PREDICTED: fatty acid desaturase 6 [Tursiops truncatus]	6.77419	2	4	2	1	310	35.335	9.33	4.20994	2	33.61	2	deprecated
XP_004328910.1	PREDICTED: glycogen [starch] synthase, liver, partial [Tursiops truncatus]	11.3537	2	4	2	1	229	26.51	6.16	5.58937	2	81.89	2	deprecated
XP_004328851.1	PREDICTED: microtubule-actin cross-linking factor 1, isoforms 1/2/3/5-like, partial [Tursiops truncatus]	7.23764	10	29	10	1	2487	277.762	5.53	37.8333	10	535.825	10	deprecated
XP_004328846.1	PREDICTED: cytochrome P450 1A1-like [Tursiops truncatus]	37.9845	17	69	14	1	516	58.237	8.21	98.9478	17	1085.47	17	deprecated
XP_004328843.1	PREDICTED: fragile X mental retardation syndrome-related protein 1-like, partial [Tursiops truncatus]	6.19048	1	4	1	1	210	24.264	6.15	4.69708	1	102.71	1	deprecated
XP_004328824.1	PREDICTED: aldehyde dehydrogenase family 3 member B1-like [Tursiops truncatus]	30.7407	6	20	5	1	270	29.737	7.36	29.6316	6	366.917	6	deprecated
XP_004328813.1	PREDICTED: succinyl-CoA ligase [ADP-forming] subunit beta, mitochondrial, partial [Tursiops truncatus]	35.5556	2	5	2	1	90	9.832	9.88	8.18981	2	71.87	2	deprecated
XP_004328803.1	PREDICTED: phosphorylated adapter RNA export protein-like [Tursiops truncatus]	2.77078	1	2	1	1	397	44.698	5.3	2.17195	1	52.46	1	deprecated
XP_004328784.1	PREDICTED: NADP-dependent malic enzyme, mitochondrial-like, partial [Tursiops truncatus]	26.0504	2	10	2	1	119	14.067	8.02	19.8735	2	152.79	2	deprecated
XP_004328777.1	PREDICTED: putative adenosylhomocysteinase 3-like [Tursiops truncatus]	27.972	4	13	4	1	143	16.278	6.92	14.9643	4	57.8182	4	deprecated
XP_004328767.1	PREDICTED: long-chain fatty acid transport protein 6-like, partial [Tursiops truncatus]	5.91716	1	4	1	1	338	37.663	8.35	2.94392	1	19.73	1	deprecated
XP_004328731.1	PREDICTED: L-gulonolactone oxidase-like, partial [Tursiops truncatus]	4.13793	1	2	1	1	290	33.32	7.53	2.92846	1	25.26	1	deprecated
XP_004328716.1	PREDICTED: TBC1 domain family member 10B [Tursiops truncatus]	2.85006	1	2	1	1	807	87.298	9.25	2.32873	1	52.9	1	deprecated
XP_004328704.1	PREDICTED: protein SCAI-like [Tursiops truncatus]	13.0081	1	2	1	1	123	14.737	7.46	0	1	0	1	deprecated
XP_004328665.1	PREDICTED: EH domain-binding protein 1-like protein 1 [Tursiops truncatus]	6.54676	5	10	5	1	1390	147.983	4.88	9.5771	5	133.19	5	deprecated
XP_004328663.1	PREDICTED: N-terminal kinase-like protein isoform 2 [Tursiops truncatus]	2.01765	1	2	1	1	793	88.092	6.43	2.69617	1	38.82	1	deprecated
XP_004328662.1	PREDICTED: N-terminal kinase-like protein isoform 1 [Tursiops truncatus]	1.97531	1	2	1	1	810	89.648	6.43	2.69617	1	38.82	1	deprecated
XP_004328655.1	PREDICTED: hydroxysteroid dehydrogenase-like protein 2-like, partial [Tursiops truncatus]	25	2	10	2	1	92	9.983	4.88	11.843	2	164.46	2	deprecated
XP_004328652.1	PREDICTED: potassium/sodium hyperpolarization-activated cyclic nucleotide-gated channel 1-like [Tursiops truncatus]	15.2406	3	11	3	1	374	40.784	9.8	10.3863	2	164.69	3	deprecated
XP_004328632.1	PREDICTED: retinal dehydrogenase 2-like [Tursiops truncatus]	14.7959	2	10	1	1	196	21.737	5.14	5.76376	2	139.901	2	deprecated
XP_004328621.1	PREDICTED: fibroblast growth factor 12-like [Tursiops truncatus]	6.34921	1	2	1	1	126	14.26	9.23	1.61262	1	31.01	1	deprecated
XP_004328556.1	PREDICTED: mitogen-activated protein kinase 9-like, partial [Tursiops truncatus]	5.20833	1	2	1	1	192	21.753	9.38	0	1	38.71	1	deprecated
XP_004328543.1	PREDICTED: sodium/glucose cotransporter 5-like [Tursiops truncatus]	4.14365	1	2	1	1	362	38.677	9	3.88205	1	71.22	1	deprecated
XP_004328542.1	PREDICTED: latrophilin-1-like, partial [Tursiops truncatus]	2.51346	2	4	2	1	1114	124.211	6.89	3.13125	2	68.178	2	deprecated
XP_004328540.1	PREDICTED: glutamate receptor 2-like, partial [Tursiops truncatus]	11.9835	2	4	2	1	242	26.646	9.69	5.12923	2	137.95	2	deprecated
XP_004328488.1	PREDICTED: mitogen-activated protein kinase kinase kinase kinase 4-like, partial [Tursiops truncatus]	2.77264	2	4	2	1	541	59.743	6.49	1.9169	2	48.71	2	deprecated
XP_004328471.1	PREDICTED: propionyl-CoA carboxylase beta chain, mitochondrial-like [Tursiops truncatus]	43.5644	6	22	6	1	202	21.878	8.07	33.4757	6	429.634	6	deprecated
XP_004328423.1	PREDICTED: protein EFR3 homolog B, partial [Tursiops truncatus]	9.60452	1	2	1	1	177	19.849	5.27	2.03679	1	42.87	1	deprecated
XP_004328419.1	PREDICTED: tubulin beta-2A chain-like [Tursiops truncatus]	50.4	6	188	2	1	125	14.496	4.27	247.396	6	2947.51	6	deprecated
XP_004328418.1	PREDICTED: cAMP-dependent protein kinase type II-alpha regulatory subunit-like [Tursiops truncatus]	12.8788	1	6	1	1	132	15.369	4.36	11.3921	1	275.69	1	deprecated
XP_004328415.1	PREDICTED: collagen alpha-1(XIV) chain-like, partial [Tursiops truncatus]	35.4978	5	33	5	1	231	25.148	6.95	35.5012	5	413.98	5	deprecated
XP_004328404.1	PREDICTED: vesicle-fusing ATPase-like, partial [Tursiops truncatus]	35.443	2	6	2	1	79	8.738	8.6	6.66105	2	165.07	2	deprecated
XP_004328384.1	PREDICTED: laminin subunit alpha-4-like [Tursiops truncatus]	9.56522	1	4	1	1	115	12.258	6.49	0	1	55.73	1	deprecated
XP_004328368.1	PREDICTED: unconventional myosin-Va-like isoform 2 [Tursiops truncatus]	10.7407	5	12	5	1	540	61.857	7.68	19.0667	5	247.578	5	deprecated
XP_004328367.1	PREDICTED: unconventional myosin-Va-like isoform 1 [Tursiops truncatus]	10.2293	5	12	5	1	567	64.827	6.9	19.0667	5	247.578	5	deprecated
XP_004328340.1	PREDICTED: voltage-dependent P/Q-type calcium channel subunit alpha-1A-like [Tursiops truncatus]	2.04878	1	2	1	1	1025	115.755	8.78	0	1	26.5	1	deprecated
XP_004328319.1	PREDICTED: N(G),N(G)-dimethylarginine dimethylaminohydrolase 1-like [Tursiops truncatus]	25.2941	4	28	4	1	170	17.866	9.64	40.5918	3	514.643	4	deprecated
XP_004328311.1	PREDICTED: beta-catenin-like protein 1-like, partial [Tursiops truncatus]	6.66667	1	4	1	1	120	13.876	9.51	4.06004	1	74.9181	1	deprecated
XP_004328266.1	PREDICTED: fibrillin-2-like [Tursiops truncatus]	6.22222	1	6	1	1	225	24.292	8.69	5.79217	1	131.76	1	deprecated
XP_004328209.1	PREDICTED: LOW QUALITY PROTEIN: calmodulin-regulated spectrin-associated protein 3, partial [Tursiops truncatus]	2.07715	1	2	1	1	1011	109.498	9.04	2.22883	1	31.51	1	deprecated
XP_004328208.1	PREDICTED: syntaxin-binding protein 2 isoform 2 [Tursiops truncatus]	15.8516	5	10	5	1	593	66.258	6.54	17.4624	5	151.406	5	deprecated
XP_004328207.1	PREDICTED: syntaxin-binding protein 2 isoform 1 [Tursiops truncatus]	12.5413	4	8	4	1	606	67.806	6.8	14.6757	4	98.95	4	deprecated
XP_004328193.1	PREDICTED: splicing factor 3A subunit 3, partial [Tursiops truncatus]	21.7391	4	25	4	1	230	27.848	5.15	33.321	4	464.205	4	deprecated
XP_004328149.1	PREDICTED: uncharacterized protein LOC101328217 [Tursiops truncatus]	22.0183	1	4	1	1	109	11.665	8.98	6.75859	1	31.45	1	deprecated
XP_004328113.1	PREDICTED: TAR DNA-binding protein 43 [Tursiops truncatus]	8.4507	1	2	1	1	213	21.798	6.54	3.13186	1	56.27	1	deprecated
XP_004328087.1	PREDICTED: apolipoprotein B receptor [Tursiops truncatus]	2.4666	1	2	1	1	973	104.094	4.42	0	1	0	1	deprecated
XP_004328075.1	PREDICTED: presequence protease, mitochondrial-like, partial [Tursiops truncatus]	13.8201	7	30	7	1	767	84.851	7.34	35.3918	7	393.48	7	deprecated
XP_004328068.1	PREDICTED: V-set and immunoglobulin domain-containing protein 10-like [Tursiops truncatus]	3.7296	2	4	2	1	858	91.125	9.48	6.68722	2	95.21	2	deprecated
XP_004328059.1	PREDICTED: stromal membrane-associated protein 2-like [Tursiops truncatus]	5.55556	1	2	1	1	144	16.666	8.7	1.81396	1	47.51	1	deprecated
XP_004328055.1	PREDICTED: eukaryotic translation initiation factor 3 subunit J-like [Tursiops truncatus]	17.6471	1	6	1	1	68	7.544	8.07	8.66863	1	143.397	1	deprecated
XP_004328047.1	PREDICTED: UPF0505 protein C16orf62-like [Tursiops truncatus]	11.6935	2	8	2	1	248	28.297	7.31	10.3794	2	126.64	2	deprecated
XP_004328046.1	PREDICTED: LOW QUALITY PROTEIN: alanine aminotransferase 1 [Tursiops truncatus]	46.7925	7	66	7	1	265	29.134	7.46	111.84	7	1316.65	7	deprecated
XP_004328018.1	PREDICTED: neurocalcin-delta-like, partial [Tursiops truncatus]	26.1905	3	12	2	1	126	14.629	5.16	13.1135	3	265.22	3	deprecated
XP_004327991.1	PREDICTED: fragile X mental retardation syndrome-related protein 1-like, partial [Tursiops truncatus]	6.78733	1	8	1	1	221	24.279	5.6	4.69945	1	163.677	1	deprecated
XP_004327985.1	PREDICTED: tumor suppressor p53-binding protein 1-like [Tursiops truncatus]	2.94118	1	2	1	1	714	77.073	6.55	0	1	45.23	1	deprecated
XP_004327963.1	PREDICTED: macrophage mannose receptor 1-like, partial [Tursiops truncatus]	14.5228	5	10	5	1	482	54.552	5.27	11.9328	5	159.85	5	deprecated
XP_004327960.1	PREDICTED: carnitine O-palmitoyltransferase 1, liver isoform-like [Tursiops truncatus]	29.6875	3	16	3	1	192	21.563	8.32	22.9062	3	299.2	3	deprecated
XP_004327947.1	PREDICTED: inositol-3-phosphate synthase 1 isoform 3 [Tursiops truncatus]	15.507	6	32	6	1	503	54.706	5.02	45.1286	6	454.993	6	deprecated
XP_004327945.1	PREDICTED: inositol-3-phosphate synthase 1 isoform 1 [Tursiops truncatus]	14.0036	6	32	6	1	557	60.649	5.73	45.1286	6	454.993	6	deprecated
XP_004327935.1	PREDICTED: dedicator of cytokinesis protein 4-like, partial [Tursiops truncatus]	3.09524	1	2	1	1	420	48.139	6.54	2.46214	1	59.14	1	deprecated
XP_004327926.1	PREDICTED: phospholipase D1-like, partial [Tursiops truncatus]	3.67454	1	2	1	1	381	44.814	9.22	2.02431	1	43.01	1	deprecated
XP_004327921.1	PREDICTED: cystathionine beta-synthase-like, partial [Tursiops truncatus]	19.6721	2	8	2	1	183	20.474	8.18	18.3346	2	99.34	2	deprecated
XP_004327902.1	PREDICTED: mitochondrial glutamate carrier 1 [Tursiops truncatus]	33.4559	6	25	6	1	272	28.658	9.25	24.6873	6	483.366	6	deprecated
XP_004327899.1	PREDICTED: cell cycle exit and neuronal differentiation protein 1 [Tursiops truncatus]	32.8767	2	48	2	1	146	14.389	8.63	68.9778	2	432.293	2	deprecated
XP_004327884.1	PREDICTED: mitochondrial fission factor-like, partial [Tursiops truncatus]	11.0169	1	2	1	1	118	13.661	9.45	3.66784	1	82.45	1	deprecated
XP_004327808.1	PREDICTED: H/ACA ribonucleoprotein complex subunit 1-like [Tursiops truncatus]	3.21101	1	2	1	1	218	22.746	10.14	0	1	25.62	1	deprecated
XP_004327784.1	PREDICTED: sodium- and chloride-dependent GABA transporter 3-like [Tursiops truncatus]	3.40557	1	2	1	1	323	35.322	8.27	2.63574	1	49.03	1	deprecated
XP_004327783.1	PREDICTED: SPATS2-like protein-like, partial [Tursiops truncatus]	4.85437	1	2	1	1	309	34.265	9.19	3.58149	1	55.15	1	deprecated
XP_004327782.1	PREDICTED: low-density lipoprotein receptor-related protein 2-like, partial [Tursiops truncatus]	26.5672	13	30	13	1	670	74.14	4.98	38.7531	13	520.42	13	deprecated
XP_004327766.1	PREDICTED: BDNF/NT-3 growth factors receptor-like, partial [Tursiops truncatus]	15	2	4	2	1	200	22.432	6.68	6.2117	2	85.52	2	deprecated
XP_004327764.1	PREDICTED: aspartyl/asparaginyl beta-hydroxylase-like [Tursiops truncatus]	4.96183	1	6	1	1	262	30.553	8.48	6.70354	1	78.0821	1	deprecated
XP_004327728.1	PREDICTED: dnaJ homolog subfamily C member 13-like, partial [Tursiops truncatus]	5.03049	2	7	2	1	656	73.754	8.1	7.68154	2	94.7833	2	deprecated
XP_004327653.1	PREDICTED: neuronal membrane glycoprotein M6-a-like [Tursiops truncatus]	26.9841	6	25	6	1	189	21.844	5.5	32.2453	6	324.16	6	deprecated
XP_004327637.1	PREDICTED: ragulator complex protein LAMTOR1-like, partial [Tursiops truncatus]	16.25	1	8	1	1	80	8.87	5.12	11.5891	1	245.4	1	deprecated
XP_004327636.1	PREDICTED: ragulator complex protein LAMTOR1 [Tursiops truncatus]	48.8372	2	10	2	1	86	9.716	7.52	10.5045	2	36.24	2	deprecated
XP_004327623.1	PREDICTED: proteasome activator complex subunit 3 [Tursiops truncatus]	19.5021	5	12	5	1	241	27.821	5.72	13.4458	5	151.386	5	deprecated
XP_004327620.1	PREDICTED: membrane primary amine oxidase isoform 2 [Tursiops truncatus]	24.8985	13	75	13	1	739	81.543	6.35	97.3136	13	1174.08	12	deprecated
XP_004327619.1	PREDICTED: membrane primary amine oxidase isoform 1 [Tursiops truncatus]	25.1638	14	83	14	1	763	84.248	6.35	105.139	14	1270.9	13	deprecated
XP_004327618.1	PREDICTED: LOW QUALITY PROTEIN: retina-specific copper amine oxidase [Tursiops truncatus]	6.61376	3	19	3	1	756	83.401	6.84	16.8127	3	225.476	3	deprecated
XP_004327586.1	PREDICTED: non-histone chromosomal protein HMG-14-like [Tursiops truncatus]	20.5882	1	2	1	1	102	10.892	9.88	0	1	0	1	deprecated
XP_004327578.1	PREDICTED: coronin-1C-like [Tursiops truncatus]	8.1761	1	8	1	1	159	17.6	8.62	9.05214	1	373.796	1	deprecated
XP_004327574.1	PREDICTED: UDP-glucose:glycoprotein glucosyltransferase 1-like, partial [Tursiops truncatus]	18.1159	8	28	8	1	552	62.614	5.69	32.4865	7	433.6	8	deprecated
XP_004327539.1	PREDICTED: integrin alpha-1-like, partial [Tursiops truncatus]	8.63636	3	10	3	1	440	48.326	5.24	11.8718	3	270.93	3	deprecated
XP_004327523.1	PREDICTED: transmembrane protein 256 [Tursiops truncatus]	48.6726	4	23	4	1	113	11.708	8.94	36.4038	3	384.52	4	deprecated
XP_004327509.1	PREDICTED: dihydropyrimidinase-like [Tursiops truncatus]	13.245	2	16	1	1	151	16.77	9.45	12.0514	2	194.982	2	deprecated
XP_004327508.1	PREDICTED: mitochondrial carrier homolog 2-like, partial [Tursiops truncatus]	89.2473	5	34	5	1	93	9.887	9.1	36.1108	4	742.723	5	deprecated
XP_004327507.1	PREDICTED: DNA fragmentation factor subunit alpha-like, partial [Tursiops truncatus]	24.5902	4	10	4	1	183	20.165	5.29	10.0247	4	168.18	4	deprecated
XP_004327503.1	PREDICTED: secretory carrier-associated membrane protein 1-like [Tursiops truncatus]	14.1104	1	4	1	1	163	18.081	9.63	8.61809	1	176.98	1	deprecated
XP_004327482.1	PREDICTED: succinyl-CoA:3-ketoacid coenzyme A transferase 1, mitochondrial-like, partial [Tursiops truncatus]	54.7264	6	81	6	1	201	21.797	7.84	139.863	6	1572.28	6	deprecated
XP_004327477.1	PREDICTED: chondroitin sulfate proteoglycan 5-like [Tursiops truncatus]	1.59817	1	2	1	1	438	46.111	4.4	1.79764	1	48.63	1	deprecated
XP_004327476.1	PREDICTED: dual specificity protein phosphatase 9 [Tursiops truncatus]	4.18848	1	2	1	1	382	41.607	5.6	0	1	0	1	deprecated
XP_004327475.1	PREDICTED: electron transfer flavoprotein subunit alpha, mitochondrial-like [Tursiops truncatus]	84.0909	3	46	3	1	44	4.932	6.62	91.2922	3	1072.13	3	deprecated
XP_004327432.1	PREDICTED: polyadenylate-binding protein 1-like [Tursiops truncatus]	11.0345	2	4	2	1	145	15.616	6.06	11.5692	2	128.74	2	deprecated
XP_004327401.1	PREDICTED: CLIP-associating protein 1-A-like, partial [Tursiops truncatus]	2.657	1	2	1	1	414	46.601	8.37	2.75876	1	25.23	1	deprecated
XP_004327341.1	PREDICTED: mitogen-activated protein kinase kinase kinase kinase 5-like, partial [Tursiops truncatus]	10.4839	1	1	0	0	124	14.046	6.54	2.37806	1			deprecated
XP_004327334.1	PREDICTED: RNA-binding protein EWS-like isoform 2 [Tursiops truncatus]	1.48515	1	4	1	1	606	63.007	9.01	4.76001	1	83.17	1	deprecated
XP_004327333.1	PREDICTED: RNA-binding protein EWS-like isoform 1 [Tursiops truncatus]	1.35952	1	4	1	1	662	68.914	8.97	4.76001	1	83.17	1	deprecated
XP_004327314.1	PREDICTED: coiled-coil domain-containing protein 167-like [Tursiops truncatus]	11.3402	1	2	1	1	97	11.25	8.81	0	1	0	1	deprecated
XP_004327308.1	PREDICTED: C2 calcium-dependent domain-containing protein 4C [Tursiops truncatus]	2.61905	1	2	1	1	420	44.419	9.8	1.96471	1	0	1	deprecated
XP_004327292.1	PREDICTED: protein transport protein Sec31A, partial [Tursiops truncatus]	24.3961	6	30	6	1	414	45.402	7.18	31.3354	6	414.121	6	deprecated
XP_004327285.1	PREDICTED: ephrin type-B receptor 2-like, partial [Tursiops truncatus]	4.42478	1	2	1	1	339	37.509	5.02	0	1	0	1	deprecated
XP_004327250.1	PREDICTED: TBC1 domain family member 8B-like [Tursiops truncatus]	1.73267	1	7	0	2	404	46.565	6.27	3.61349	1	111.837	1	deprecated
XP_004327226.1	PREDICTED: uncharacterized protein LOC101327740 [Tursiops truncatus]	5.06912	1	2	1	1	217	23.897	8.97	2.88239	1	62.35	1	deprecated
XP_004327209.1	PREDICTED: serine/threonine-protein phosphatase 6 regulatory ankyrin repeat subunit A-like, partial [Tursiops truncatus]	5.61798	1	2	1	1	267	28.732	7.37	1.70466	1	61.4	1	deprecated
XP_004327201.1	PREDICTED: phosphorylase b kinase regulatory subunit beta-like, partial [Tursiops truncatus]	7.58929	1	2	1	1	224	25.985	6.27	2.59894	1	0	1	deprecated
XP_004327198.1	PREDICTED: uncharacterized protein LOC101318061, partial [Tursiops truncatus]	11.8081	1	12	1	1	271	30.311	8.84	19.6977	1	200.4	1	deprecated
XP_004327167.1	PREDICTED: LOW QUALITY PROTEIN: cAMP-dependent protein kinase catalytic subunit alpha [Tursiops truncatus]	29.3939	8	43	3	1	330	37.839	7.83	49.2069	8	459.628	8	deprecated
XP_004327161.1	PREDICTED: small glutamine-rich tetratricopeptide repeat-containing protein beta-like [Tursiops truncatus]	22.4	1	4	1	1	125	14.137	4.53	8.17799	1	108.68	1	deprecated
XP_004327092.1	PREDICTED: cullin-4A-like, partial [Tursiops truncatus]	12.2066	2	6	2	1	213	24.877	9.48	8.10601	2	59.32	2	deprecated
XP_004327085.1	PREDICTED: eukaryotic translation initiation factor 4 gamma 3-like isoform 2 [Tursiops truncatus]	6.1144	1	1	1	1	507	53.965	4.77	0	1			deprecated
XP_004327084.1	PREDICTED: eukaryotic translation initiation factor 4 gamma 3-like isoform 1 [Tursiops truncatus]	5.98456	1	1	1	1	518	55.135	4.88	0	1			deprecated
XP_004327069.1	PREDICTED: tissue alpha-L-fucosidase-like, partial [Tursiops truncatus]	20.6897	2	4	2	1	174	20.177	8.47	7.46794	2	49.1588	2	deprecated
XP_004327059.1	PREDICTED: glycogenin-1-like [Tursiops truncatus]	15.7407	3	10	3	1	216	24.24	6.43	12.6753	3	77.91	3	deprecated
XP_004327012.1	PREDICTED: E3 ubiquitin-protein ligase MARCH5-like [Tursiops truncatus]	5.7554	1	2	1	1	278	31.184	8.7	2.04807	1	54.08	1	deprecated
XP_004327001.1	PREDICTED: AT-rich interactive domain-containing protein 1A-like [Tursiops truncatus]	1.87377	1	2	1	1	1014	112.363	5.8	2.74111	1	73.47	1	deprecated
XP_004326997.1	PREDICTED: signal transducer and activator of transcription 1-alpha/beta, partial [Tursiops truncatus]	75.8242	5	16	5	1	91	11.201	5.4	23.1543	4	195.09	5	deprecated
XP_004326990.1	PREDICTED: mas-related G-protein coupled receptor member F [Tursiops truncatus]	1.74927	1	1	1	1	343	37.888	8.72	0	1			deprecated
XP_004326980.1	PREDICTED: cytoplasmic dynein 1 intermediate chain 1-like [Tursiops truncatus]	29.1139	2	10	2	1	158	17.447	4.78	12.4498	2	118.903	2	deprecated
XP_004326967.1	PREDICTED: LOW QUALITY PROTEIN: neuronal pentraxin-1 [Tursiops truncatus]	13.6574	5	10	5	1	432	47.245	6.55	12.1933	5	152.643	5	deprecated
XP_004326966.1	PREDICTED: dihydrolipoyl dehydrogenase, mitochondrial-like, partial [Tursiops truncatus]	33.4254	8	76	8	1	362	38.675	7.49	129.902	8	1358.51	8	deprecated
XP_004326910.1	PREDICTED: fatty acid-binding protein, liver [Tursiops truncatus]	70.0787	6	109	6	1	127	14.145	6.55	144.807	6	1471.69	6	deprecated
XP_004326908.1	PREDICTED: histidine triad nucleotide-binding protein 1-like, partial [Tursiops truncatus]	4.05405	1	2	1	1	222	24.738	7.85	2.41746	1	76.42	1	deprecated
XP_004326898.1	PREDICTED: mitochondrial import receptor subunit TOM70, partial [Tursiops truncatus]	25	3	12	3	1	124	14.05	5.14	15.4335	3	148.507	3	deprecated
XP_004326879.1	PREDICTED: oxysterol-binding protein-related protein 10-like, partial [Tursiops truncatus]	3.04878	1	6	1	1	328	36.519	6.42	4.21406	1	53.5333	1	deprecated
XP_004326858.1	PREDICTED: 40S ribosomal protein S14 [Tursiops truncatus]	46.4286	1	12	1	1	28	3.207	11.88	15.9891	1	242.11	1	deprecated
XP_004326857.1	PREDICTED: eukaryotic translation initiation factor 4B-like, partial [Tursiops truncatus]	11.2	2	16	2	1	125	13.171	5.01	18.1486	2	261.277	2	deprecated
XP_004326804.1	PREDICTED: collagen alpha-1(XIV) chain-like, partial [Tursiops truncatus]	43.9189	8	42	8	1	296	33.189	4.97	47.0184	8	455.39	8	deprecated
XP_004326787.1	PREDICTED: SLIT-ROBO Rho GTPase-activating protein 3-like, partial [Tursiops truncatus]	5.33708	1	2	1	1	356	38.337	7.99	0	1	74.01	1	deprecated
XP_004326765.1	PREDICTED: tubulin beta-2B chain, partial [Tursiops truncatus]	16.6667	2	44	1	1	162	18.08	4.94	48.8941	2	638.282	2	deprecated
XP_004326760.1	PREDICTED: proteasome inhibitor PI31 subunit-like, partial [Tursiops truncatus]	13.7931	1	2	1	1	87	9.086	5.01	2.44805	1	46.12	1	deprecated
XP_004326754.1	PREDICTED: LOW QUALITY PROTEIN: potassium voltage-gated channel subfamily A member 10-like [Tursiops truncatus]	1.53509	1	1	0	2	456	51.684	4.92			17.54	1	deprecated
XP_004326753.1	PREDICTED: carbamoyl-phosphate synthase [ammonia], mitochondrial-like [Tursiops truncatus]	46.7991	20	353	20	1	453	50.899	5.76	468.889	20	4818.83	20	deprecated
XP_004326730.1	PREDICTED: cation-independent mannose-6-phosphate receptor-like, partial [Tursiops truncatus]	4.87805	1	2	1	1	410	45.744	6.77	4.23616	1	61.05	1	deprecated
XP_004326724.1	PREDICTED: spectrin beta chain, non-erythrocytic 1-like, partial [Tursiops truncatus]	51.5152	10	57	4	1	231	26.421	9.01	98.2537	10	811.524	10	deprecated
XP_004326713.1	PREDICTED: kinesin light chain 1-like [Tursiops truncatus]	9.87654	3	6	2	1	324	37.086	5.4	7.21215	3	77.77	3	deprecated
XP_004326710.1	PREDICTED: disks large homolog 4 [Tursiops truncatus]	32.2289	16	41	13	1	664	73.94	6.3	55.46	16	519.688	15	deprecated
XP_004326678.1	PREDICTED: NADP-dependent malic enzyme-like, partial [Tursiops truncatus]	46.5306	9	59	9	1	245	27.609	6.34	77.1869	9	906.999	9	deprecated
XP_004326674.1	PREDICTED: serine/threonine-protein kinase PAK 1-like, partial [Tursiops truncatus]	15.7233	2	6	1	1	159	17.793	9	9.05186	2	143.482	2	deprecated
XP_004326668.1	PREDICTED: prefoldin subunit 1-like, partial [Tursiops truncatus]	18.1818	1	2	1	1	55	6.61	8.47	0	1	0	1	deprecated
XP_004326649.1	PREDICTED: protein-cysteine N-palmitoyltransferase HHAT-like protein-like, partial [Tursiops truncatus]	8	2	6	2	1	300	33.247	8.34	8.79339	2	103.59	2	deprecated
XP_004326642.1	PREDICTED: exportin-2-like, partial [Tursiops truncatus]	29.6296	4	30	4	1	189	21.869	6.93	38.3297	4	447.803	4	deprecated
XP_004326609.1	PREDICTED: contactin-associated protein-like 4-like, partial [Tursiops truncatus]	16.4835	1	2	1	1	91	9.77	8.32	2.65609	1	46.26	1	deprecated
XP_004326601.1	PREDICTED: AP-3 complex subunit beta-1-like, partial [Tursiops truncatus]	15.9817	3	8	2	1	219	24.864	8.98	9.43774	3	178.3	3	deprecated
XP_004326600.1	PREDICTED: disco-interacting protein 2 homolog C-like, partial [Tursiops truncatus]	4.56522	2	3	2	1	460	50.024	6.65	3.84621	2	60.44	1	deprecated
XP_004326575.1	PREDICTED: multidrug resistance-associated protein 4-like, partial [Tursiops truncatus]	13.0682	3	6	3	1	528	58.391	6.47	11.1993	3	141.63	3	deprecated
XP_004326526.1	PREDICTED: multifunctional protein ADE2-like, partial [Tursiops truncatus]	34.3511	4	14	4	1	131	14.623	9.51	21.4997	4	284.194	4	deprecated
XP_004326509.1	PREDICTED: uncharacterized protein LOC101336473 [Tursiops truncatus]	8.42411	7	14	7	1	1377	144.97	9.04	18.1814	7	281.62	7	deprecated
XP_004326488.1	PREDICTED: electrogenic sodium bicarbonate cotransporter 1-like, partial [Tursiops truncatus]	37.5	5	22	5	1	224	24.464	6.01	32.0892	5	452.035	5	deprecated
XP_004326474.1	PREDICTED: sodium-driven chloride bicarbonate exchanger-like [Tursiops truncatus]	1.95228	1	4	1	1	461	52.344	8.35	4.07145	1	53.73	1	deprecated
XP_004326466.1	PREDICTED: peripheral plasma membrane protein CASK-like, partial [Tursiops truncatus]	22.9885	4	15	4	1	261	29.115	6.68	17.187	4	141.835	4	deprecated
XP_004326385.1	PREDICTED: C-type lectin domain family 4 member G-like [Tursiops truncatus]	6.2069	2	4	2	1	290	32.655	8.15	4.69772	2	68.4633	2	deprecated
XP_004326383.1	PREDICTED: aldo-keto reductase family 1 member C3 homolog [Tursiops truncatus]	11.1111	1	4	1	1	162	18.85	7.91	10.6827	1	87.57	1	deprecated
XP_004326341.1	PREDICTED: hemopexin-like [Tursiops truncatus]	81.8182	6	106	6	1	88	9.673	7.8	136.061	6	1363.18	6	deprecated
XP_004326335.1	PREDICTED: E3 ubiquitin-protein ligase RING1 [Tursiops truncatus]	3.28638	1	2	1	1	426	44.019	7.3	0	1	0	1	deprecated
XP_004326314.1	PREDICTED: U4/U6.U5 tri-snRNP-associated protein 2 [Tursiops truncatus]	14.7692	3	5	3	1	325	37.361	9.52	4.51036	3	59.53	2	deprecated
XP_004326313.1	PREDICTED: neurexin-3-like [Tursiops truncatus]	10.7914	1	2	1	1	139	15.094	9.48	2.44421	1	57.71	1	deprecated
XP_004326311.1	PREDICTED: COP9 signalosome complex subunit 7a isoform 4 [Tursiops truncatus]	30.9623	5	24	5	1	239	26.419	7.3	33.533	5	393.591	4	deprecated
XP_004326309.1	PREDICTED: COP9 signalosome complex subunit 7a isoform 2 [Tursiops truncatus]	34.9091	6	27	6	1	275	30.253	8.24	40.8051	6	449.081	5	deprecated
XP_004326277.1	PREDICTED: ryanodine receptor 2-like, partial [Tursiops truncatus]	3.83099	4	8	4	1	1775	199.611	5.8	13.1983	4	138.322	4	deprecated
XP_004326269.1	PREDICTED: rab3 GTPase-activating protein non-catalytic subunit-like [Tursiops truncatus]	5.92021	3	6	3	1	777	86.96	5.26	9.0637	3	96.6133	3	deprecated
XP_004326258.1	PREDICTED: uncharacterized protein FLJ45252-like [Tursiops truncatus]	7.34341	2	4	2	1	463	49.426	4.92	6.65048	2	115.67	2	deprecated
XP_004326202.1	PREDICTED: propionyl-CoA carboxylase alpha chain, mitochondrial-like, partial [Tursiops truncatus]	27.8481	6	30	6	1	316	34.484	8.56	41.2073	6	435.677	6	deprecated
XP_004326184.1	PREDICTED: small integral membrane protein 1 [Tursiops truncatus]	23.0769	1	2	1	1	78	8.496	9	3.96934	1	122.09	1	deprecated
XP_004326134.1	PREDICTED: SEC23-interacting protein-like, partial [Tursiops truncatus]	14.5897	3	21	3	1	329	36.683	5.74	20.6299	3	112.73	3	deprecated
XP_004326123.1	PREDICTED: tubulin alpha-1C chain-like [Tursiops truncatus]	60.8511	9	385	2	1	235	26.13	4.96	506.771	9	5948.61	9	deprecated
XP_004326114.1	PREDICTED: vigilin-like, partial [Tursiops truncatus]	30.9122	13	37	13	1	592	66.635	8.44	39.2219	11	535.407	13	deprecated
XP_004326111.1	PREDICTED: LOW QUALITY PROTEIN: argininosuccinate lyase-like [Tursiops truncatus]	67.4419	23	172	23	1	473	52.524	6.96	269.673	23	2930.34	23	deprecated
XP_004326084.1	PREDICTED: ras-specific guanine nucleotide-releasing factor 2, partial [Tursiops truncatus]	7.46269	2	4	2	1	268	30.952	6.1	3.00082	2	96.59	2	deprecated
XP_004326067.1	PREDICTED: microfibril-associated glycoprotein 4 [Tursiops truncatus]	17.2549	3	24	3	1	255	28.54	5.85	51.0107	3	478.507	2	deprecated
XP_004326066.1	PREDICTED: RING finger protein 112 [Tursiops truncatus]	1.11465	1	2	1	1	628	67.455	8.68	0	1	25.93	1	deprecated
XP_004326035.1	PREDICTED: reactive oxygen species modulator 1 isoform 1 [Tursiops truncatus]	21.519	1	2	1	1	79	8.177	9.33			116.02	1	deprecated
XP_004325975.1	PREDICTED: MAGUK p55 subfamily member 5-like, partial [Tursiops truncatus]	12.5	1	2	1	1	192	22.009	5.6	3.47846	1	0	1	deprecated
XP_004325960.1	PREDICTED: keratin, type I cytoskeletal 26-like, partial [Tursiops truncatus]	3.79747	1	31	0	2	237	25.312	5.58	15.5443	1	450.653	1	deprecated
XP_004325948.1	PREDICTED: unconventional myosin-Va-like, partial [Tursiops truncatus]	26.9006	6	14	6	1	342	38.489	6	21.3096	6	218.343	6	deprecated
XP_004325939.1	PREDICTED: probable ATP-dependent RNA helicase DDX46-like [Tursiops truncatus]	5.47667	2	6	2	1	493	55.106	6.83	7.55206	2	134.58	2	deprecated
XP_004325865.1	PREDICTED: alkyldihydroxyacetonephosphate synthase, peroxisomal-like, partial [Tursiops truncatus]	18.4783	1	4	1	1	92	10.31	6.77	5.90746	1	32.84	1	deprecated
XP_004325825.1	PREDICTED: catenin delta-2-like, partial [Tursiops truncatus]	18.4211	1	4	1	1	76	8.491	9.41	6.93486	1	98.23	1	deprecated
XP_004325812.1	PREDICTED: vacuolar protein sorting-associated protein 13A-like, partial [Tursiops truncatus]	9.64467	2	3	2	1	394	43.524	9.19	2.77619	2	45.59	1	deprecated
XP_004325805.1	PREDICTED: extended synaptotagmin-2-like [Tursiops truncatus]	15.7025	3	10	3	1	363	40.091	9.32	14.7189	3	166.65	3	deprecated
XP_004325801.1	PREDICTED: kallikrein-10 [Tursiops truncatus]	22.4638	6	20	6	1	276	30.517	8.47	24.815	6	351.836	6	deprecated
XP_004325790.1	PREDICTED: non-specific lipid-transfer protein-like, partial [Tursiops truncatus]	33.0579	3	8	3	1	121	12.697	8.84	10.9818	3	145.73	3	deprecated
XP_004325781.1	PREDICTED: arf-GAP domain and FG repeat-containing protein 1-like [Tursiops truncatus]	13.0435	2	6	2	1	184	20.231	8.12	7.90634	2	71.29	2	deprecated
XP_004325775.1	PREDICTED: cytochrome P450 3A28-like [Tursiops truncatus]	17.7019	5	12	5	1	322	36.505	6.55	17.4578	5	222.907	5	deprecated
XP_004325772.1	PREDICTED: lipolysis-stimulated lipoprotein receptor, partial [Tursiops truncatus]	2.56881	1	2	1	1	545	60.418	6.73	1.60777	1	0	1	deprecated
XP_004325768.1	PREDICTED: cytochrome b-c1 complex subunit 2, mitochondrial-like, partial [Tursiops truncatus]	66.5116	9	130	9	1	215	23.558	8.75	223.741	9	2248.56	9	deprecated
XP_004325745.1	PREDICTED: medium-chain specific acyl-CoA dehydrogenase, mitochondrial, partial [Tursiops truncatus]	50	3	36	3	1	106	11.984	8.97	72.4149	3	859.37	3	deprecated
XP_004325739.1	PREDICTED: nidogen-1-like [Tursiops truncatus]	46.2322	14	51	13	1	491	54.323	6.29	62.1704	14	618.877	13	deprecated
XP_004325713.1	PREDICTED: EGF-containing fibulin-like extracellular matrix protein 1-like [Tursiops truncatus]	7.06522	1	6	1	1	184	19.44	5.27	7.236	1	79.1118	1	deprecated
XP_004325709.1	PREDICTED: beta-soluble NSF attachment protein-like, partial [Tursiops truncatus]	38.7387	3	16	2	1	111	12.718	5.02	22.9182	3	372.949	3	deprecated
XP_004325633.1	PREDICTED: LOW QUALITY PROTEIN: collagen alpha-1(VII) chain [Tursiops truncatus]	3.40305	5	11	5	1	2821	282.833	6.43	8.93716	4	77.1933	5	deprecated
XP_004325632.1	PREDICTED: cytochrome b-c1 complex subunit 1, mitochondrial-like [Tursiops truncatus]	49.1103	11	167	11	1	281	31.16	6.96	236.984	11	3015.8	11	deprecated
XP_004325624.1	PREDICTED: 60S ribosomal protein L11-like [Tursiops truncatus]	20.2247	3	24	3	1	178	20.149	9.44	33.1641	3	469.827	3	deprecated
XP_004325563.1	PREDICTED: probable tRNA pseudouridine synthase 1-like, partial [Tursiops truncatus]	7.69231	1	2	1	1	156	17.34	8.37	2.31485	1	36.89	1	deprecated
XP_004325561.1	PREDICTED: striated muscle-specific serine/threonine-protein kinase-like, partial [Tursiops truncatus]	3.56612	1	1	1	1	673	72.278	10.78			15.23	1	deprecated
XP_004325552.1	PREDICTED: protein kinase C beta type-like, partial [Tursiops truncatus]	51.4706	2	3	2	1	68	7.682	9.1	4.16104	1	96.85	2	deprecated
XP_004325537.1	PREDICTED: guanidinoacetate N-methyltransferase [Tursiops truncatus]	14.5833	1	2	1	1	144	16.866	6.95	4.06314	1	33.81	1	deprecated
XP_004325536.1	PREDICTED: NADH dehydrogenase [ubiquinone] iron-sulfur protein 7, mitochondrial-like, partial [Tursiops truncatus]	11.1111	1	6	1	1	126	13.88	7.83	11.3005	1	150.187	1	deprecated
XP_004325513.1	PREDICTED: receptor-type tyrosine-protein phosphatase delta-like [Tursiops truncatus]	7.07071	3	6	1	1	693	78.739	8.32	8.0898	3	77.71	3	deprecated
XP_004325475.1	PREDICTED: myomesin-1-like, partial [Tursiops truncatus]	44.0075	20	56	20	1	534	60.43	7.37	102.89	19	896.854	20	deprecated
XP_004325469.1	PREDICTED: lanC-like protein 1-like, partial [Tursiops truncatus]	46.9697	3	26	3	1	66	7.572	8.53	28.9962	3	321.774	3	deprecated
XP_004325464.1	PREDICTED: LOW QUALITY PROTEIN: antibacterial peptide PMAP-37-like [Tursiops truncatus]	6.89655	1	4	1	1	174	19.801	5.43	2.9988	1	92.76	1	deprecated
XP_004325456.1	PREDICTED: poliovirus receptor-related protein 1-like [Tursiops truncatus]	19.9413	4	16	4	1	341	38.222	5.86	20.9006	4	406.227	4	deprecated
XP_004325421.1	PREDICTED: calpain-2 catalytic subunit-like, partial [Tursiops truncatus]	30.5296	5	30	5	1	321	34.959	5.1	55.5921	5	711.482	5	deprecated
XP_004325420.1	PREDICTED: laminin subunit gamma-1-like, partial [Tursiops truncatus]	33.0153	10	51	10	1	524	57.185	6.05	51.2648	9	789.043	10	deprecated
XP_004325413.1	PREDICTED: actin-related protein 2/3 complex subunit 3-like [Tursiops truncatus]	6.17978	1	4	0	0	178	20.635	9.52	2.86739	1	35.86	1	deprecated
XP_004325405.1	PREDICTED: SH3 domain-binding glutamic acid-rich-like protein 3 [Tursiops truncatus]	66.6667	4	47	4	1	93	10.431	4.93	62.2077	4	640.014	4	deprecated
XP_004325386.1	PREDICTED: splicing factor U2AF 65 kDa subunit, partial [Tursiops truncatus]	13.3489	4	28	4	1	427	47.845	9.1	35.4352	4	352.385	4	deprecated
XP_004325375.1	PREDICTED: apoptosis-associated speck-like protein containing a CARD-like isoform 2 [Tursiops truncatus]	35.7955	6	20	6	1	176	19.855	5.24	24.741	6	308.991	6	deprecated
XP_004325374.1	PREDICTED: apoptosis-associated speck-like protein containing a CARD-like isoform 1 [Tursiops truncatus]	32.3077	6	20	6	1	195	21.596	5.66	24.741	6	308.991	6	deprecated
XP_004325346.1	PREDICTED: glia maturation factor gamma [Tursiops truncatus]	6.33803	1	4	1	1	142	16.739	5.76	4.31014	1	78.4128	1	deprecated
XP_004325332.1	PREDICTED: peptidyl-prolyl cis-trans isomerase NIMA-interacting 1-like, partial [Tursiops truncatus]	54.1667	2	20	2	1	72	7.874	5.06	37.3286	2	643.944	2	deprecated
XP_004325328.1	PREDICTED: beta-adrenergic receptor kinase 1 [Tursiops truncatus]	12.8284	6	16	6	1	647	74.975	7.27	19.3534	6	266.53	6	deprecated
XP_004325271.1	PREDICTED: ephrin-B1-like [Tursiops truncatus]	9.24855	1	3	1	1	346	37.941	8.94	5.26745	1	19.83	1	deprecated
XP_004325263.1	PREDICTED: ranBP-type and C3HC4-type zinc finger-containing protein 1, partial [Tursiops truncatus]	38.1818	1	2	1	1	55	6.145	4.96	0	1	0	1	deprecated
XP_004325218.1	PREDICTED: cathepsin D-like [Tursiops truncatus]	48.5333	14	174	14	1	375	40.678	6.54	232.972	14	2409.52	14	deprecated
XP_004325217.1	PREDICTED: protein phosphatase 1 regulatory subunit 12B-like, partial [Tursiops truncatus]	7.80142	1	2	1	1	141	16.321	9.52	1.88103	1	34.25	1	deprecated
XP_004325202.1	PREDICTED: gelsolin-like, partial [Tursiops truncatus]	32.872	7	96	4	1	289	31.441	5	167.721	7	2541.68	7	deprecated
XP_004325173.1	PREDICTED: very long-chain acyl-CoA synthetase-like [Tursiops truncatus]	41.7508	11	49	11	1	297	34.449	6.4	65.3374	11	732.759	11	deprecated
XP_004325161.1	PREDICTED: mitochondrial Rho GTPase 1-like, partial [Tursiops truncatus]	12.9534	2	6	1	1	193	22.264	5.05	6.26422	2	91.41	2	deprecated
XP_004325136.1	PREDICTED: LOW QUALITY PROTEIN: sarcoplasmic reticulum histidine-rich calcium-binding protein [Tursiops truncatus]	30.21	9	37	9	1	619	70.665	4.83	62.8282	9	688.451	9	deprecated
XP_004325135.1	PREDICTED: LOW QUALITY PROTEIN: liprin-alpha-3 [Tursiops truncatus]	7.70519	6	13	5	1	1194	133.413	5.68	10.5643	6	140.459	6	deprecated
XP_004325134.1	PREDICTED: protein lin-7 homolog B [Tursiops truncatus]	10.1449	2	5	1	1	207	22.882	8.66	4.58343	1	84.1367	2	deprecated
XP_004325051.1	PREDICTED: collagen alpha-3(VI) chain-like, partial [Tursiops truncatus]	10.7798	3	10	3	1	436	47.391	5	10.4967	3	164.553	3	deprecated
XP_004325021.1	PREDICTED: otogelin-like protein-like [Tursiops truncatus]	1.7758	1	2	1	1	901	101.816	4.65	0	1	0	1	deprecated
XP_004325002.1	PREDICTED: Golgi apparatus protein 1-like, partial [Tursiops truncatus]	12.7273	3	22	3	1	495	56.883	7.69	7.88619	3	184.77	3	deprecated
XP_004324969.1	PREDICTED: coiled-coil domain-containing protein 6-like, partial [Tursiops truncatus]	7.63359	1	2	1	1	131	13.622	10.67	2.5344	1	54.88	1	deprecated
XP_004324963.1	PREDICTED: cytoplasmic FMR1-interacting protein 2-like [Tursiops truncatus]	17.6	7	23	5	1	500	57.965	7.61	32.8143	7	395.947	6	deprecated
XP_004324957.1	PREDICTED: vacuolar protein sorting-associated protein 13C-like [Tursiops truncatus]	37.7049	2	3	2	1	61	7.153	4.55	0	1	17.81	2	deprecated
XP_004324930.1	PREDICTED: LOW QUALITY PROTEIN: calcium/calmodulin-dependent protein kinase type II subunit beta-like, partial [Tursiops truncatus]	31.4453	9	57	4	1	512	57.114	7.87	97.8028	9	798.77	9	deprecated
XP_004324927.1	PREDICTED: ras-related protein Rap-2a-like isoform 3 [Tursiops truncatus]	14.1844	2	4	1	1	141	15.84	5.66	4.37381	2	73.09	2	deprecated
XP_004324926.1	PREDICTED: ras-related protein Rap-2a-like isoform 2 [Tursiops truncatus]	18.0723	3	6	1	1	166	18.888	5.12	6.35961	3	101.253	3	deprecated
XP_004324925.1	PREDICTED: ras-related protein Rap-2a-like isoform 1 [Tursiops truncatus]	16.3934	3	6	1	1	183	20.602	4.82	6.35961	3	101.253	3	deprecated
XP_004324924.1	PREDICTED: protein Niban-like, partial [Tursiops truncatus]	53.6458	8	26	8	1	192	22.128	6.21	32.2766	8	430.585	8	deprecated
XP_004324899.1	PREDICTED: myosin regulatory light chain 2, atrial isoform [Tursiops truncatus]	12.1547	1	33	1	1	181	19.996	4.49	5.45781	1	23.73	1	deprecated
XP_004324898.1	PREDICTED: adipocyte enhancer-binding protein 1, partial [Tursiops truncatus]	17.0074	12	40	11	1	1076	120.904	5.31	58.1609	12	578.007	12	deprecated
XP_004324866.1	PREDICTED: lipopolysaccharide-responsive and beige-like anchor protein-like, partial [Tursiops truncatus]	11.9826	3	15	3	1	459	50.87	5.86	16.2492	3	160.693	3	deprecated
XP_004324849.1	PREDICTED: cyclin-dependent kinase 16 isoform 1 [Tursiops truncatus]	1.6129	1	8	0	4	496	55.655	7.62	7.07561	1	35.9242	1	deprecated
XP_004324816.1	PREDICTED: nexilin, partial [Tursiops truncatus]	9.30233	2	2	2	1	258	30.309	4.89	0	1	0	1	deprecated
XP_004324803.1	PREDICTED: LOW QUALITY PROTEIN: neutrophil elastase [Tursiops truncatus]	6.34328	1	2	1	1	268	28.681	10.18	3.64979	1	74.19	1	deprecated
XP_004324787.1	PREDICTED: heat shock protein beta-2 [Tursiops truncatus]	10.4972	1	2	1	1	181	20.182	5.17	3.03118	1	49.72	1	deprecated
XP_004324753.1	PREDICTED: long-chain specific acyl-CoA dehydrogenase, mitochondrial-like [Tursiops truncatus]	36.2903	6	39	6	1	124	13.926	8.06	56.537	6	553.393	6	deprecated
XP_004324747.1	PREDICTED: DCC-interacting protein 13-alpha-like, partial [Tursiops truncatus]	13.0769	1	4	1	1	130	14.767	5.06	8.1691	1	61.25	1	deprecated
XP_004324736.1	PREDICTED: putative adenosylhomocysteinase 3-like, partial [Tursiops truncatus]	15.2047	1	2	1	1	171	18.671	9.22	4.86281	1	82.32	1	deprecated
XP_004324694.1	PREDICTED: STE20/SPS1-related proline-alanine-rich protein kinase-like [Tursiops truncatus]	18.5185	1	4	1	1	81	8.525	4.56	5.56148	1	108.93	1	deprecated
XP_004324688.1	PREDICTED: nuclear receptor coactivator 7-like [Tursiops truncatus]	14.9153	2	4	2	1	295	33.126	7.78	5.42373	2	76.9	2	deprecated
XP_004324685.1	PREDICTED: disintegrin and metalloproteinase domain-containing protein 10-like, partial [Tursiops truncatus]	8.90208	2	4	2	1	337	38.947	6.61	5.30952	2	29.78	2	deprecated
XP_004324674.1	PREDICTED: beta-arrestin-2 [Tursiops truncatus]	2.58303	1	4	1	1	271	30.119	8.48	0	1	52.4027	1	deprecated
XP_004324664.1	PREDICTED: serine/threonine-protein kinase WNK2-like [Tursiops truncatus]	2.08092	1	2	1	1	865	89.606	6.2	1.97952	1	47.56	1	deprecated
XP_004324646.1	PREDICTED: serine/threonine-protein kinase OSR1-like, partial [Tursiops truncatus]	13.4021	1	1	1	1	97	10.916	5.41			49.27	1	deprecated
XP_004324618.1	PREDICTED: sickle tail protein homolog [Tursiops truncatus]	1.4629	1	2	1	1	957	103.893	6.58	1.67448	1	0	1	deprecated
XP_004324578.1	PREDICTED: ankyrin repeat and sterile alpha motif domain-containing protein 1B-like [Tursiops truncatus]	10	1	2	1	1	200	22.455	7.64	2.13244	1	77.94	1	deprecated
XP_004324544.1	PREDICTED: phosphatidylethanolamine-binding protein 4-like [Tursiops truncatus]	33	2	4	2	1	100	11.515	9.31	7.17248	2	75.07	2	deprecated
XP_004324531.1	PREDICTED: E3 ubiquitin-protein ligase synoviolin isoform 2 [Tursiops truncatus]	1.25224	1	3	1	1	559	61.129	6.84	0	1	27.4846	1	deprecated
XP_004324530.1	PREDICTED: E3 ubiquitin-protein ligase synoviolin isoform 1 [Tursiops truncatus]	1.14754	1	3	1	1	610	67.007	6.95	0	1	27.4846	1	deprecated
XP_004324527.1	PREDICTED: delta(14)-sterol reductase isoform 2 [Tursiops truncatus]	1.79487	1	2	1	1	390	43.316	6.52	1.63785	1	21.53	1	deprecated
XP_004324526.1	PREDICTED: delta(14)-sterol reductase isoform 1 [Tursiops truncatus]	1.67866	1	2	1	1	417	46.354	7.44	1.63785	1	21.53	1	deprecated
XP_004324507.1	PREDICTED: UDP-glucuronosyltransferase 1-3-like, partial [Tursiops truncatus]	12.5	3	10	3	1	288	32.985	7.2	11.8202	3	117.03	3	deprecated
XP_004324461.1	PREDICTED: D-tyrosyl-tRNA(Tyr) deacylase 1-like, partial [Tursiops truncatus]	12.4031	1	2	1	1	129	14.234	9.45	2.68207	1	103.77	1	deprecated
XP_004324397.1	PREDICTED: dihydrolipoyllysine-residue succinyltransferase component of 2-oxoglutarate dehydrogenase complex, mitochondrial-like [Tursiops truncatus]	19.1617	2	40	2	1	167	17.939	8.16	62.5493	2	957.35	2	deprecated
XP_004324369.1	PREDICTED: transmembrane protein 14C [Tursiops truncatus]	35.0877	2	18	2	1	114	11.624	9.61	30.8885	2	309.216	2	deprecated
XP_004324324.1	PREDICTED: collagen alpha-1(XIV) chain, partial [Tursiops truncatus]	7.9602	1	6	1	1	201	19.913	5.8	6.77307	1	131.987	1	deprecated
XP_004324313.1	PREDICTED: ATP synthase mitochondrial F1 complex assembly factor 1-like, partial [Tursiops truncatus]	8.78378	1	2	1	1	148	16.967	5	3.21309	1	106.13	1	deprecated
XP_004324301.1	PREDICTED: triple functional domain protein-like, partial [Tursiops truncatus]	7.10432	5	12	5	1	1112	129.014	5.95	2.08885	5	43.19	5	deprecated
XP_004324285.1	PREDICTED: protein phosphatase 1 regulatory subunit 14B [Tursiops truncatus]	20.202	1	2	1	1	99	11.343	6.16	3.55258	1	43.68	1	deprecated
XP_004324283.1	PREDICTED: stress-induced-phosphoprotein 1 [Tursiops truncatus]	37.037	2	6	2	1	54	6.121	5.91	6.81253	2	121.92	2	deprecated
XP_004324279.1	PREDICTED: fermitin family homolog 3 isoform 1 [Tursiops truncatus]	4.97738	3	6	3	1	663	75.529	6.84	7.21571	3	78.1633	3	deprecated
XP_004324204.1	PREDICTED: cAMP-regulated phosphoprotein 19-like [Tursiops truncatus]	22.3214	2	6	1	1	112	12.343	9.09	0	1	39.9967	2	deprecated
XP_004324188.1	PREDICTED: paralemmin-3 [Tursiops truncatus]	11.5385	4	18	4	1	676	72.132	4.48	20.575	4	313.677	4	deprecated
XP_004324145.1	PREDICTED: eukaryotic translation initiation factor 5B-like [Tursiops truncatus]	12.6027	4	18	4	1	730	83.744	5.24	21.403	4	212.61	4	deprecated
XP_004324113.1	PREDICTED: sorting nexin-4-like [Tursiops truncatus]	11.0236	1	2	1	1	127	14.716	7.09	3.23546	1	75.19	1	deprecated
XP_004324108.1	PREDICTED: reticulon-3-like, partial [Tursiops truncatus]	11.8471	6	12	6	1	785	85.288	4.79	14.8096	6	84.3533	6	deprecated
XP_004324083.1	PREDICTED: myeloid-associated differentiation marker [Tursiops truncatus]	9.6875	2	18	2	1	320	35.26	8.31	25.8271	2	541.171	2	deprecated
XP_004324043.1	PREDICTED: LOW QUALITY PROTEIN: procollagen C-endopeptidase enhancer 1 [Tursiops truncatus]	29.6703	9	34	9	1	455	48.381	7.21	44.4169	9	592.295	9	deprecated
XP_004324037.1	PREDICTED: guanine nucleotide-binding protein G(I)/G(S)/G(T) subunit beta-2 [Tursiops truncatus]	40.5882	9	88	4	1	340	37.307	6	129.413	9	1501.51	9	deprecated
XP_004323994.1	PREDICTED: dystonin-like, partial [Tursiops truncatus]	10.2703	1	2	1	1	185	21.68	8.18	3.51741	1	36.62	1	deprecated
XP_004323983.1	PREDICTED: O-acetyl-ADP-ribose deacetylase MACROD1, partial [Tursiops truncatus]	59.8684	5	38	5	1	152	16.749	7.05	72.1957	5	975.395	5	deprecated
XP_004323976.1	PREDICTED: plasminogen activator inhibitor 2 [Tursiops truncatus]	18.75	5	12	5	1	416	47.048	6.87	19.6089	5	159.14	5	deprecated
XP_004323975.1	PREDICTED: LOW QUALITY PROTEIN: serpin B10 [Tursiops truncatus]	55.9611	17	87	16	1	411	47.342	6.65	124.357	17	1883.8	17	deprecated
XP_004323929.1	PREDICTED: cytochrome c oxidase subunit 6C-like [Tursiops truncatus]	9.33333	1	8	1	1	75	8.391	10.35	5.17483	1	107.72	1	deprecated
XP_004323917.1	PREDICTED: 60S ribosomal protein L18a [Tursiops truncatus]	26.1364	4	35	4	1	176	20.794	10.81	41.9721	4	471.312	4	deprecated
XP_004323908.1	PREDICTED: tyrosine-protein phosphatase non-receptor type 11-like [Tursiops truncatus]	22.9032	5	24	5	1	310	34.654	6.8	31.2156	5	377.175	5	deprecated
XP_004323901.1	PREDICTED: hepatocellular carcinoma-associated protein TD26 [Tursiops truncatus]	7.07071	1	2	1	1	198	21.9	6.8	2.69508	1	79.8	1	deprecated
XP_004323897.1	PREDICTED: thioredoxin-related transmembrane protein 4-like, partial [Tursiops truncatus]	18.1818	1	6	1	1	176	19.537	4.23	3.78089	1	59.42	1	deprecated
XP_004323891.1	PREDICTED: adenylyl cyclase-associated protein 2-like, partial [Tursiops truncatus]	57.3864	5	23	5	1	176	19.419	6.68	38.4792	5	286.306	5	deprecated
XP_004323875.1	PREDICTED: sulfotransferase family cytosolic 2B member 1, partial [Tursiops truncatus]	25.0746	4	12	4	1	335	37.83	6.18	26.3781	4	227.377	4	deprecated
XP_004323870.1	PREDICTED: 60S ribosomal protein L18 [Tursiops truncatus]	30.8511	5	37	5	1	188	21.508	11.69	58.2986	5	787.854	5	deprecated
XP_004323837.1	PREDICTED: ubiquitin carboxyl-terminal hydrolase 4-like [Tursiops truncatus]	12.9464	1	6	1	1	224	25.758	4.56	0	1	23.01	1	deprecated
XP_004323821.1	PREDICTED: peptidyl-prolyl cis-trans isomerase FKBP10 isoform 2 [Tursiops truncatus]	4.78632	2	8	2	1	585	64.668	6.13	5.28975	2	104.65	2	deprecated
XP_004323820.1	PREDICTED: peptidyl-prolyl cis-trans isomerase FKBP10 isoform 1 [Tursiops truncatus]	4.74576	2	8	2	1	590	65.041	5.77	5.28975	2	104.65	2	deprecated
XP_004323786.1	PREDICTED: LOW QUALITY PROTEIN: 3 beta-hydroxysteroid dehydrogenase type 7 [Tursiops truncatus]	7.31707	2	6	2	1	369	41.152	8.06	8.93875	2	123.84	2	deprecated
XP_004323772.1	PREDICTED: phosphatidylinositol 5-phosphate 4-kinase type-2 alpha-like, partial [Tursiops truncatus]	10.5556	2	6	2	1	180	20.112	4.92	6.99082	2	79.1067	2	deprecated
XP_004323730.1	PREDICTED: ATP-binding cassette sub-family F member 1 isoform 2 [Tursiops truncatus]	14.2327	7	23	7	1	808	91.588	7.3	30.0969	7	421.1	7	deprecated
XP_004323729.1	PREDICTED: ATP-binding cassette sub-family F member 1 isoform 1 [Tursiops truncatus]	13.6418	7	23	7	1	843	95.514	6.76	30.0969	7	421.1	7	deprecated
XP_004323723.1	PREDICTED: putative ataxin-7-like protein 3B-like [Tursiops truncatus]	20.6186	1	2	1	1	97	10.754	4.36	1.69188	1	32.5	1	deprecated
XP_004323712.1	PREDICTED: lamin-B1-like, partial [Tursiops truncatus]	17.1429	3	21	2	1	280	31.577	5	29.7727	3	256.408	3	deprecated
XP_004323689.1	PREDICTED: dystrophin-like, partial [Tursiops truncatus]	8.75	1	2	1	1	80	9.255	4.98	0	1	28.85	1	deprecated
XP_004323679.1	PREDICTED: 2-hydroxyacyl-CoA lyase 1-like [Tursiops truncatus]	18.1373	3	8	3	1	204	22.876	6.27	11.6808	3	174.77	3	deprecated
XP_004323672.1	PREDICTED: cadherin-13-like, partial [Tursiops truncatus]	18.3432	2	4	2	1	169	18.477	4.56	2.49795	2	97.12	2	deprecated
XP_004323648.1	PREDICTED: transcription factor jun-D [Tursiops truncatus]	6.66667	1	1	1	1	345	35.143	6.81	0	1			deprecated
XP_004323644.1	PREDICTED: tricarboxylate transport protein, mitochondrial [Tursiops truncatus]	17.5325	5	18	5	1	308	33.588	9.79	19.153	5	281.5	5	deprecated
XP_004323632.1	PREDICTED: leucine-rich repeat and calponin homology domain-containing protein 4-like [Tursiops truncatus]	5.39084	1	2	1	1	371	40.006	6.21	0	1	0	1	deprecated
XP_004323599.1	PREDICTED: small nuclear ribonucleoprotein Sm D2 isoform 2 [Tursiops truncatus]	40.678	4	16	4	1	118	13.518	9.91	23.7302	4	254.665	4	deprecated
XP_004323598.1	PREDICTED: small nuclear ribonucleoprotein Sm D2 isoform 1 [Tursiops truncatus]	34.0426	4	16	4	1	141	16.213	10.04	23.7302	4	254.665	4	deprecated
XP_004323585.1	PREDICTED: interferon regulatory factor 2-binding protein 1 [Tursiops truncatus]	2.56849	1	2	1	1	584	61.617	8.18	2.04632	1	50.75	1	deprecated
XP_004323581.1	PREDICTED: bile salt export pump, partial [Tursiops truncatus]	6.72269	3	8	2	1	595	65.437	8.25	12.4471	3	198.67	3	deprecated
XP_004323574.1	PREDICTED: 60S ribosomal protein L7-like, partial [Tursiops truncatus]	14.8936	4	27	4	1	188	22.152	10.67	21.0926	4	261.548	4	deprecated
XP_004323526.1	PREDICTED: tensin-3-like, partial [Tursiops truncatus]	5.93607	1	8	1	1	219	23.992	7.68	9.37618	1	164.937	1	deprecated
XP_004323478.1	PREDICTED: calcium-dependent secretion activator 1-like [Tursiops truncatus]	21.4876	2	4	2	1	121	13.046	5.21	4.0619	2	31.21	2	deprecated
XP_004323468.1	PREDICTED: protein FAM135A-like [Tursiops truncatus]	3.17003	1	1	1	1	347	39.8	6.52			0	1	deprecated
XP_004323443.1	PREDICTED: G protein-activated inward rectifier potassium channel 1-like [Tursiops truncatus]	6.70103	1	2	1	1	194	21.738	7.96	0	1	0	1	deprecated
XP_004323418.1	PREDICTED: coiled-coil domain-containing protein 132-like [Tursiops truncatus]	5.79268	2	4	2	1	328	37.569	6.86	4.24212	2	92.01	2	deprecated
XP_004323412.1	PREDICTED: chromatin complexes subunit BAP18 isoform 2 [Tursiops truncatus]	32.6087	2	10	2	1	138	13.921	7.24	11.6111	2	168.89	2	deprecated
XP_004323411.1	PREDICTED: chromatin complexes subunit BAP18 isoform 1 [Tursiops truncatus]	23.4375	2	10	2	1	192	19.902	5.66	11.6111	2	168.89	2	deprecated
XP_004323403.1	PREDICTED: glycine N-methyltransferase [Tursiops truncatus]	71.4286	14	102	14	1	308	34.618	8.54	190.147	14	2016.33	14	deprecated
XP_004323379.1	PREDICTED: retinoid-inducible serine carboxypeptidase-like [Tursiops truncatus]	15.2047	2	10	2	1	171	19.326	5.97	11.5326	2	73.82	2	deprecated
XP_004323343.1	PREDICTED: NCK-interacting protein with SH3 domain isoform 2 [Tursiops truncatus]	2.2409	2	4	2	1	714	78.125	6.32	0	2	55.17	2	deprecated
XP_004323342.1	PREDICTED: NCK-interacting protein with SH3 domain isoform 1 [Tursiops truncatus]	2.21914	2	4	2	1	721	78.863	6.32	0	2	55.17	2	deprecated
XP_004323327.1	PREDICTED: sodium/calcium exchanger 1-like [Tursiops truncatus]	5.80357	1	4	1	1	224	24.405	4.75	5.64053	1	50.9	1	deprecated
XP_004323311.1	PREDICTED: glutaredoxin-3-like, partial [Tursiops truncatus]	27.0677	2	17	2	1	133	14.617	8.68	10.5196	1	510.32	2	deprecated
XP_004323278.1	PREDICTED: cAMP-dependent protein kinase type II-beta regulatory subunit [Tursiops truncatus]	29.7872	2	18	1	1	94	10.284	7.09	25.4974	2	358.829	2	deprecated
XP_004323267.1	PREDICTED: protein phosphatase 1 regulatory subunit 12A-like [Tursiops truncatus]	22.3404	1	4	1	1	94	10.422	9.2	4.82114	1	46.9	1	deprecated
XP_004323216.1	PREDICTED: uncharacterized protein LOC101329850, partial [Tursiops truncatus]	11.9342	2	6	2	1	243	26.212	8.46	11.103	2	165.707	2	deprecated
XP_004323188.1	PREDICTED: stromal cell-derived factor 2-like protein 1 [Tursiops truncatus]	10.8597	1	2	1	1	221	23.507	7.9	3.34372	1	42.28	1	deprecated
XP_004323182.1	PREDICTED: tax1-binding protein 3 [Tursiops truncatus]	11.5702	1	4	1	1	121	13.498	10.08			118.96	1	deprecated
XP_004323180.1	PREDICTED: aspartoacylase, partial [Tursiops truncatus]	43.787	4	32	4	1	169	18.942	8.68	47.1242	4	422.562	4	deprecated
XP_004323166.1	PREDICTED: cubilin-like [Tursiops truncatus]	18.8262	15	35	15	1	1312	143.318	5.25	56.4862	15	757.014	14	deprecated
XP_004323161.1	PREDICTED: serine--tRNA ligase, cytoplasmic-like, partial [Tursiops truncatus]	28.9855	2	12	2	1	69	7.945	9.25	11.5177	1	311.946	2	deprecated
XP_004323150.1	PREDICTED: calcium-regulated heat stable protein 1 [Tursiops truncatus]	60.5442	4	17	4	1	147	15.873	7.88	15.829	3	188.55	4	deprecated
XP_004323143.1	PREDICTED: keratin, type I cytoskeletal 19 [Tursiops truncatus]	62.75	23	79	18	1	400	43.906	5.14	120.382	23	1497.92	23	deprecated
XP_004323142.1	PREDICTED: keratin, type I cytoskeletal 15 [Tursiops truncatus]	13.544	7	50	2	0	443	48.139	4.86	58.4778	7	762.065	7	deprecated
XP_004323141.1	PREDICTED: keratin, type I cytoskeletal 13 [Tursiops truncatus]	12.7404	6	74	1	0	416	45.075	4.84	87.6774	6	1148.13	6	deprecated
XP_004323135.1	PREDICTED: prolyl endopeptidase-like [Tursiops truncatus]	8.57843	3	15	3	1	408	45.392	7.24	20.7484	3	324.45	3	deprecated
XP_004323123.1	PREDICTED: leucine-rich repeat and IQ domain-containing protein 3-like [Tursiops truncatus]	2.95082	1	2	1	1	305	35.625	9.67	0	1	0	1	deprecated
XP_004323115.1	PREDICTED: spectrin alpha chain, erythrocytic 1-like, partial [Tursiops truncatus]	14.087	10	34	10	1	1150	133.623	4.97	49.3418	10	589.613	10	deprecated
XP_004323063.1	PREDICTED: major vault protein-like [Tursiops truncatus]	12.2951	1	2	1	1	122	14.178	9.42	3.1021	1	50.26	1	deprecated
XP_004323057.1	PREDICTED: LOW QUALITY PROTEIN: proline-rich transmembrane protein 2 [Tursiops truncatus]	26.9006	4	27	4	1	342	35.109	4.54	30.167	4	255.859	4	deprecated
XP_004323050.1	PREDICTED: drebrin [Tursiops truncatus]	30.8042	13	83	13	1	659	72.125	4.39	106.465	12	1324.42	13	deprecated
XP_004323025.1	PREDICTED: mitochondrial ornithine transporter 1-like, partial [Tursiops truncatus]	9.67742	1	2	1	1	93	10.141	8.48	2.07781	1	46.05	1	deprecated
XP_004323021.1	PREDICTED: amyloid beta A4 precursor protein-binding family A member 2-like, partial [Tursiops truncatus]	5.33708	1	2	1	1	356	39.151	4.56	1.91389	1	107.45	1	deprecated
XP_004323009.1	PREDICTED: cAMP-regulated phosphoprotein 21-like, partial [Tursiops truncatus]	11.8367	1	2	1	1	245	27.55	6.8			43.88	1	deprecated
XP_004323003.1	PREDICTED: collagen alpha-1(V) chain-like, partial [Tursiops truncatus]	8.59729	1	2	1	1	221	24.559	9.28	2.6532	1	45.04	1	deprecated
XP_004323002.1	PREDICTED: serine/threonine-protein phosphatase 6 regulatory subunit 3-like, partial [Tursiops truncatus]	3.39806	1	2	1	1	206	24.178	4.77	1.68831	1	36.94	1	deprecated
XP_004322975.1	PREDICTED: LOW QUALITY PROTEIN: nicalin [Tursiops truncatus]	6.58363	3	8	3	1	562	63.034	6.7	13.2201	3	129.09	3	deprecated
XP_004322949.1	PREDICTED: staphylococcal nuclease domain-containing protein 1-like, partial [Tursiops truncatus]	53.5433	9	44	9	1	254	28.885	4.97	67.019	9	529.624	9	deprecated
XP_004322931.1	PREDICTED: lipoma-preferred partner-like [Tursiops truncatus]	8.7963	2	10	2	1	216	22.544	9.31	13.8719	2	116.77	2	deprecated
XP_004322908.1	PREDICTED: methionine-R-sulfoxide reductase B3-like, partial [Tursiops truncatus]	29.0698	1	2	1	1	86	9.093	4.87	3.90372	1	21.87	1	deprecated
XP_004322820.1	PREDICTED: deoxyribonuclease-1 [Tursiops truncatus]	8.80282	1	4	1	1	284	31.857	4.98	9.44703	1	90.6	1	deprecated
XP_004322794.1	PREDICTED: gephyrin-like, partial [Tursiops truncatus]	17.3333	2	4	2	1	225	24.115	5.03	5.39243	2	69.68	2	deprecated
XP_004322777.1	PREDICTED: NADH dehydrogenase [ubiquinone] 1 alpha subcomplex subunit 3, partial [Tursiops truncatus]	43.6364	1	4	1	1	55	6.216	5.1	5.59309	1	0	1	deprecated
XP_004322770.1	PREDICTED: lysophospholipid acyltransferase 7 isoform 2 [Tursiops truncatus]	15.7895	4	14	4	1	399	44.678	8.97	14.7657	4	133.111	4	deprecated
XP_004322769.1	PREDICTED: lysophospholipid acyltransferase 7 isoform 1 [Tursiops truncatus]	16.7373	5	18	5	1	472	52.708	9.11	23.4189	5	209.679	5	deprecated
XP_004322744.1	PREDICTED: protein kinase C and casein kinase substrate in neurons protein 3 isoform 1 [Tursiops truncatus]	9.19811	3	6	3	1	424	48.766	6.28	10.3108	3	113.623	3	deprecated
XP_004322720.1	PREDICTED: LOW QUALITY PROTEIN: disintegrin and metalloproteinase domain-containing protein 11, partial [Tursiops truncatus]	3.62845	1	4	1	1	689	75.235	7.59	2.59628	1	36.29	1	deprecated
XP_004322717.1	PREDICTED: MAGUK p55 subfamily member 2-like [Tursiops truncatus]	20	2	3	2	1	115	12.088	10.55	2.38674	2	29.41	1	deprecated
XP_004322714.1	PREDICTED: glycogen synthase kinase-3 beta-like, partial [Tursiops truncatus]	30.1255	3	21	3	1	239	25.918	6.2	22.1835	3	245.257	3	deprecated
XP_004322668.1	PREDICTED: chymotrypsinogen B2 [Tursiops truncatus]	8.74525	1	2	1	1	263	27.765	6.84	3.05622	1	92.46	1	deprecated
XP_004322667.1	PREDICTED: chymotrypsinogen 2-like [Tursiops truncatus]	5.70342	1	2	1	1	263	27.772	6.93	2.50163	1	52.48	1	deprecated
XP_004322622.1	PREDICTED: COP9 signalosome complex subunit 4-like, partial [Tursiops truncatus]	32.3529	2	26	2	1	102	11.422	5.8	43.2153	2	563.473	2	deprecated
XP_004322567.1	PREDICTED: SH3 and multiple ankyrin repeat domains protein 2-like, partial [Tursiops truncatus]	45.4545	2	6	2	1	99	10.792	4.61	6.11066	2	85.8633	2	deprecated
XP_004322557.1	PREDICTED: fibroblast growth factor 14-like [Tursiops truncatus]	9.09091	1	2	1	1	88	9.564	10.2	1.61262	1	31.01	1	deprecated
XP_004322541.1	PREDICTED: serine/threonine-protein kinase 25 [Tursiops truncatus]	10.2426	3	12	0	2	371	41.898	6.76	14.2853	3	266.917	3	deprecated
XP_004322535.1	PREDICTED: lymphocyte-specific protein 1, partial [Tursiops truncatus]	14.0461	4	23	4	1	477	50.388	4.94	19.5139	4	378.364	4	deprecated
XP_004322524.1	PREDICTED: 2-oxoisovalerate dehydrogenase subunit alpha, mitochondrial [Tursiops truncatus]	21.6216	5	36	5	1	444	50.166	8.37	51.7419	5	330.167	5	deprecated
XP_004322511.1	PREDICTED: uncharacterized protein LOC101323839 [Tursiops truncatus]	17.5	10	43	10	1	960	104.127	7.81	48.2625	10	382.327	10	deprecated
XP_004322500.1	PREDICTED: alpha-internexin-like, partial [Tursiops truncatus]	58.3099	19	52	18	1	355	39.394	5.69	79.2508	18	1082.28	19	deprecated
XP_004322485.1	PREDICTED: uncharacterized protein LOC101339669, partial [Tursiops truncatus]	1.62272	1	2	1	1	493	53.477	5.54	1.99687	1	44.16	1	deprecated
XP_004322460.1	PREDICTED: transmembrane protein 43 [Tursiops truncatus]	35.3425	8	50	8	1	365	41.125	8.02	72.8229	8	615.94	8	deprecated
XP_004322420.1	PREDICTED: phosphatidylinositol transfer protein beta isoform-like isoform 1 [Tursiops truncatus]	26.506	3	13	2	1	83	10.11	7.97	9.07905	3	81.32	3	deprecated
XP_004322390.1	PREDICTED: fetuin-B-like, partial [Tursiops truncatus]	65.9864	5	79	5	1	147	16.032	4.6	93.3151	5	1528.48	5	deprecated
XP_004322388.1	PREDICTED: eukaryotic initiation factor 4A-II [Tursiops truncatus]	28.022	6	55	2	1	182	20.739	5.96	70.7552	6	696.425	6	deprecated
XP_004322379.1	PREDICTED: metallothionein-1E [Tursiops truncatus]	19.6721	1	2	1	1	61	5.964	7.96	0	1	32.62	1	deprecated
XP_004322355.1	PREDICTED: septin-6-like, partial [Tursiops truncatus]	36.2832	2	10	2	1	113	12.014	4.61	16.3221	2	200.58	2	deprecated
XP_004322322.1	PREDICTED: receptor-interacting serine/threonine-protein kinase 1, partial [Tursiops truncatus]	3.83142	1	2	1	1	261	29.414	5.66	1.96587	1	33.54	1	deprecated
XP_004322319.1	PREDICTED: leukocyte elastase inhibitor [Tursiops truncatus]	56.0847	17	278	17	1	378	42.153	5.25	415.801	17	5176.82	17	deprecated
XP_004322309.1	PREDICTED: SPARC-related modular calcium-binding protein 1-like, partial [Tursiops truncatus]	9.30233	1	4	1	1	86	10.029	9.26	0	1	46.5062	1	deprecated
XP_004322292.1	PREDICTED: putative ATP-dependent Clp protease proteolytic subunit, mitochondrial [Tursiops truncatus]	18.2482	4	26	4	1	274	29.612	7.85	44.6488	4	506.017	4	deprecated
XP_004322250.1	PREDICTED: titin-like, partial [Tursiops truncatus]	40.1938	60	214	60	1	2167	241.74	7.24	373.619	59	3775.6	58	deprecated
XP_004322226.1	PREDICTED: ganglioside-induced differentiation-associated protein 1-like 1-like, partial [Tursiops truncatus]	7.55814	1	2	1	1	172	18.942	5.74	4.01543	1	77.85	1	deprecated
XP_004322189.1	PREDICTED: uncharacterized protein LOC101323654, partial [Tursiops truncatus]	61.244	9	72	9	1	209	22.528	6.37	96.2523	9	1207.38	9	deprecated
XP_004322185.1	PREDICTED: FGGY carbohydrate kinase domain-containing protein-like, partial [Tursiops truncatus]	25.9459	3	10	3	1	185	20.931	6.43	13.3843	3	95.17	3	deprecated
XP_004322167.1	PREDICTED: hemoglobin subunit alpha-like [Tursiops truncatus]	83.8028	10	1720	10	1	142	15.45	8.66	3190.45	10	23486.1	10	deprecated
XP_004322166.1	PREDICTED: hemoglobin subunit alpha-like [Tursiops truncatus]	83.8028	10	1720	10	1	142	15.466	8.66	3190.45	10	23486.1	10	deprecated
XP_004322157.1	PREDICTED: plexin-A2-like, partial [Tursiops truncatus]	1.39442	1	1	0	0	502	55.666	6.65			0	1	deprecated
XP_004322125.1	PREDICTED: fructose-bisphosphate aldolase A isoform 2 [Tursiops truncatus]	75.5495	22	1150	19	1	364	39.451	8.25	1505.96	21	16393.3	22	deprecated
XP_004322124.1	PREDICTED: fructose-bisphosphate aldolase A isoform 1 [Tursiops truncatus]	63.3735	21	1127	18	1	415	44.787	8.28	1505.96	21	15867.9	21	deprecated
XP_004322123.1	PREDICTED: serine/threonine-protein phosphatase 4 catalytic subunit [Tursiops truncatus]	16.9381	3	17	2	1	307	35.057	5.06	26.8111	3	329.019	3	deprecated
XP_004322087.1	PREDICTED: absent in melanoma 1 protein-like, partial [Tursiops truncatus]	12.1665	5	10	5	1	937	100.748	6.48	8.17648	5	58.18	5	deprecated
XP_004322060.1	PREDICTED: BRCA1-A complex subunit BRE-like [Tursiops truncatus]	16.129	1	4	1	1	62	6.594	8.97	4.63494	1	34.97	1	deprecated
XP_004322058.1	PREDICTED: dihydropyrimidine dehydrogenase [NADP(+)]-like, partial [Tursiops truncatus]	17.8218	2	6	2	1	101	11.178	8.25	7.17926	2	100.779	2	deprecated
XP_004322047.1	PREDICTED: protein FAM136A [Tursiops truncatus]	5.22388	1	1	1	1	134	15.432	8.95			48.88	1	deprecated
XP_004321988.1	PREDICTED: cyclin-dependent kinase inhibitor 2A, isoforms 1/2/3 [Tursiops truncatus]	17.1053	2	4	2	1	152	15.993	6.28	4.57952	2	41.83	2	deprecated
XP_004321978.1	PREDICTED: disks large homolog 2-like [Tursiops truncatus]	19.9153	3	5	2	1	236	25.954	6.21	9.31405	3	58.02	2	deprecated
XP_004321960.1	PREDICTED: probable hydrolase PNKD isoform 2 [Tursiops truncatus]	12.6667	1	6	1	1	150	16.307	10.42	8.35698	1	45.25	1	deprecated
XP_004321958.1	PREDICTED: protein lifeguard 3 [Tursiops truncatus]	3.8961	1	5	1	1	308	34.166	6.37			112.53	1	deprecated
XP_004321950.1	PREDICTED: LOW QUALITY PROTEIN: heat shock protein beta-7 [Tursiops truncatus]	4.37956	1	4	1	1	274	29.406	9.73	6.08346	1	53.61	1	deprecated
XP_004321935.1	PREDICTED: claudin-19 [Tursiops truncatus]	7.58929	1	2	1	1	224	23.313	8.18	0	1	19.91	1	deprecated
XP_004321904.1	PREDICTED: dual specificity mitogen-activated protein kinase kinase 1-like [Tursiops truncatus]	40.6716	10	67	7	1	268	29.396	8.29	103.167	10	960.016	10	deprecated
XP_004321891.1	PREDICTED: eukaryotic translation initiation factor 1b [Tursiops truncatus]	62.8319	4	38	1	1	113	12.816	7.37	52.6342	3	642.497	4	deprecated
XP_004321877.1	PREDICTED: neuronal calcium sensor 1-like [Tursiops truncatus]	32.6923	5	10	5	1	208	23.326	6.07	14.8281	5	201.713	5	deprecated
XP_004321812.1	PREDICTED: ras-associated and pleckstrin homology domains-containing protein 1-like, partial [Tursiops truncatus]	5.40541	1	2	1	1	296	32.666	5.27	0	1	0	1	deprecated
XP_004321810.1	PREDICTED: lys-63-specific deubiquitinase BRCC36-like [Tursiops truncatus]	29.4964	3	9	3	1	139	16.096	5.48	8.08912	3	127.71	3	deprecated
XP_004321805.1	PREDICTED: ribulose-phosphate 3-epimerase, cytoplasmic isoform-like, partial [Tursiops truncatus]	19.1919	1	13	1	1	99	10.369	4.65	17.8559	1	256.223	1	deprecated
XP_004321796.1	PREDICTED: creatine kinase B-type [Tursiops truncatus]	71.875	16	482	16	1	352	39.384	5.95	608.756	16	8405.71	16	deprecated
XP_004321786.1	PREDICTED: epithelial splicing regulatory protein 2 [Tursiops truncatus]	10.8787	6	14	5	1	717	76.89	6.58	12.362	6	95.35	5	deprecated
XP_004321746.1	PREDICTED: catenin alpha-1-like, partial [Tursiops truncatus]	33.3333	2	18	2	1	108	11.969	9.31	30.1734	2	397.201	2	deprecated
XP_004321725.1	PREDICTED: nuclear receptor 2C2-associated protein [Tursiops truncatus]	34.2857	3	24	3	1	140	15.99	5.87	11.347	2	141.703	3	deprecated
XP_004321703.1	PREDICTED: claudin-9 [Tursiops truncatus]	7.37327	1	4	1	1	217	22.835	6.9	8.208	1	108.54	1	deprecated
XP_004321702.1	PREDICTED: claudin-6 [Tursiops truncatus]	7.23982	1	4	1	1	221	23.419	8	8.208	1	108.54	1	deprecated
XP_004321696.1	PREDICTED: bicaudal D-related protein 2 [Tursiops truncatus]	33.3992	10	33	10	1	506	57.035	4.93	49.6372	10	352.141	10	deprecated
XP_004321685.1	PREDICTED: hsp90 co-chaperone Cdc37 [Tursiops truncatus]	34.0369	9	39	9	1	379	44.661	5.17	59.0837	8	721.896	9	deprecated
XP_004321680.1	PREDICTED: intercellular adhesion molecule 5 [Tursiops truncatus]	16.7028	9	23	9	1	922	96.772	5.69	28.0017	9	303.4	9	deprecated
XP_004321679.1	PREDICTED: intercellular adhesion molecule 1 [Tursiops truncatus]	4.66418	2	6	2	1	536	58.352	7.23	8.10548	2	69.0684	2	deprecated
XP_004321663.1	PREDICTED: ubiquitin carboxyl-terminal hydrolase 7-like, partial [Tursiops truncatus]	11.7493	3	9	3	1	383	44.543	5.82	6.14292	3	34.63	3	deprecated
XP_004321624.1	PREDICTED: troponin T, fast skeletal muscle isoform 2 [Tursiops truncatus]	50.4098	13	73	1	1	244	28.984	9.1	120.855	12	1527.8	13	deprecated
XP_004321623.1	PREDICTED: troponin T, fast skeletal muscle isoform 1 [Tursiops truncatus]	49.5902	13	72	1	1	244	28.982	9.1	117.803	12	1536.47	13	deprecated
XP_004321611.1	PREDICTED: LOW QUALITY PROTEIN: lipase maturation factor 2 [Tursiops truncatus]	3.87374	2	6	2	1	697	78.812	10.14	0	2	103.313	2	deprecated
XP_004321607.1	PREDICTED: 14-3-3 protein gamma [Tursiops truncatus]	36.3128	9	225	5	1	358	40.444	5.5	314.755	9	3264.47	9	deprecated
XP_004321605.1	PREDICTED: heat shock protein beta-1 [Tursiops truncatus]	19.403	3	41	3	1	201	22.418	6.4	77.0169	3	848.212	3	deprecated
XP_004321537.1	PREDICTED: molybdenum cofactor biosynthesis protein 1-like [Tursiops truncatus]	2.63158	1	2	1	1	304	33.724	8.07	1.81253	1	28.12	1	deprecated
XP_004321531.1	PREDICTED: uncharacterized protein LOC101333393, partial [Tursiops truncatus]	9.85915	3	16	3	1	426	46.281	11.08	19.4928	3	192.571	3	deprecated
XP_004321462.1	PREDICTED: proSAAS [Tursiops truncatus]	18.75	3	7	3	1	256	26.89	6.58	13.2004	3	166.088	3	deprecated
XP_004321431.1	PREDICTED: protein tweety homolog 1 [Tursiops truncatus]	12.7358	3	6	3	1	424	46.167	4.91	10.5801	3	85.0867	3	deprecated
XP_004321426.1	PREDICTED: protein phosphatase inhibitor 2-like [Tursiops truncatus]	9.46746	1	4	1	1	169	18.295	4.88	7.55916	1	164.357	1	deprecated
XP_004321425.1	PREDICTED: glycerol-3-phosphate dehydrogenase, mitochondrial-like [Tursiops truncatus]	12.6829	1	8	1	1	205	22.148	9.74	9.36861	1	170.067	1	deprecated
XP_004321358.1	PREDICTED: adenylate kinase isoenzyme 5-like, partial [Tursiops truncatus]	6.70391	1	2	1	1	179	19.875	4.58	2.66857	1	27.83	1	deprecated
XP_004321356.1	PREDICTED: acyl-coenzyme A synthetase ACSM1, mitochondrial-like isoform 1 [Tursiops truncatus]	40.3361	11	85	8	1	476	53.653	7.87	151.241	11	1937.29	11	deprecated
XP_004321182.1	PREDICTED: arf-GAP with GTPase, ANK repeat and PH domain-containing protein 1-like, partial [Tursiops truncatus]	9.09091	1	4	1	1	176	19.867	4.91	5.25062	1	138.35	1	deprecated
XP_004321153.1	PREDICTED: dimethylaniline monooxygenase [N-oxide-forming] 5-like [Tursiops truncatus]	19.3103	6	25	3	1	435	49.575	8.35	38.5734	6	414.708	6	deprecated
XP_004321143.1	PREDICTED: uncharacterized protein LOC101322954 [Tursiops truncatus]	7.47664	1	4	1	1	321	35.465	9.11	8.36158	1	91.47	1	deprecated
XP_004321127.1	PREDICTED: 2',3'-cyclic-nucleotide 3'-phosphodiesterase [Tursiops truncatus]	63.3333	27	282	26	1	420	47.127	9	434.929	27	4896.32	26	deprecated
XP_004321092.1	PREDICTED: cytochrome b-c1 complex subunit Rieske, mitochondrial-like [Tursiops truncatus]	27.3723	6	46	6	1	274	29.615	8.51	63.0806	6	510.135	6	deprecated
XP_004321061.1	PREDICTED: glycerate kinase isoform 2 [Tursiops truncatus]	17.1674	2	6	2	1	233	24.505	6.67	8.67041	2	96.3	2	deprecated
XP_004321060.1	PREDICTED: glycerate kinase isoform 1 [Tursiops truncatus]	11.4504	3	8	3	1	524	54.715	6.16	12.123	3	106.68	3	deprecated
XP_004321017.1	PREDICTED: secretin receptor [Tursiops truncatus]	1.54525	1	2	1	1	453	51.396	8.72	0	1	23.56	1	deprecated
XP_004321001.1	PREDICTED: sodium/potassium/calcium exchanger 2-like [Tursiops truncatus]	6.0241	2	4	2	1	332	37.079	7.08	4.50153	2	41.08	2	deprecated
XP_004320984.1	PREDICTED: marginal zone B- and B1-cell-specific protein [Tursiops truncatus]	15.9574	1	4	1	1	188	20.43	5.74	3.15554	1	58.83	1	deprecated
XP_004320971.1	PREDICTED: diphosphoinositol polyphosphate phosphohydrolase 1-like [Tursiops truncatus]	48.8095	3	8	2	1	84	9.259	5.45	7.8836	3	168	3	deprecated
XP_004320969.1	PREDICTED: voltage-dependent calcium channel subunit alpha-2/delta-1-like, partial [Tursiops truncatus]	11.7778	5	14	4	1	450	50.404	7.43	17.6846	5	153.89	5	deprecated
XP_004320952.1	PREDICTED: peroxisomal multifunctional enzyme type 2-like [Tursiops truncatus]	27.027	7	66	7	1	370	40.936	8.57	119.167	7	1410.12	7	deprecated
XP_004320951.1	PREDICTED: tumor susceptibility gene 101 protein-like [Tursiops truncatus]	11.399	2	5	2	1	193	22.177	5.21	4.92691	2	63.95	1	deprecated
XP_004320921.1	PREDICTED: potassium/sodium hyperpolarization-activated cyclic nucleotide-gated channel 1-like, partial [Tursiops truncatus]	9.46746	1	2	1	1	169	20.044	6.55	2.86917	1	27.26	1	deprecated
XP_004320893.1	PREDICTED: cell adhesion molecule 2-like, partial [Tursiops truncatus]	17.1233	2	11	2	1	146	16.196	5.57	2.41634	2	89.11	2	deprecated
XP_004320878.1	PREDICTED: isochorismatase domain-containing protein 2, mitochondrial [Tursiops truncatus]	55.3922	6	82	6	1	204	22.275	7.4	157.46	6	1467.15	6	deprecated
XP_004320772.1	PREDICTED: kynureninase-like [Tursiops truncatus]	33.121	5	24	5	1	157	17.902	9.23	36.4104	5	384.917	5	deprecated
XP_004320755.1	PREDICTED: syntaxin-binding protein 5-like, partial [Tursiops truncatus]	4.48343	1	2	1	1	513	57.057	7.46	0	1	0	1	deprecated
XP_004320695.1	PREDICTED: cysteine-rich protein 2 [Tursiops truncatus]	39.4231	5	56	5	1	208	22.617	8.72	90.2032	5	491.367	5	deprecated
XP_004320600.1	PREDICTED: apolipoprotein C-II [Tursiops truncatus]	39.8148	3	33	3	1	108	11.936	5.86	51.291	3	614.877	3	deprecated
XP_004320597.1	PREDICTED: putative hexokinase HKDC1-like, partial [Tursiops truncatus]	2.29508	1	4	1	1	305	34.116	5.19	0	1	37.9703	1	deprecated
XP_004320580.1	PREDICTED: ubiquitin carboxyl-terminal hydrolase 15-like [Tursiops truncatus]	14.4928	1	2	1	1	138	15.335	4.48	0	1	0	1	deprecated
XP_004320569.1	PREDICTED: LOW QUALITY PROTEIN: C-terminal-binding protein 2-like [Tursiops truncatus]	2.29885	1	2	0	0	435	47.964	6.96	2.4172	1	31.11	1	deprecated
XP_004320561.1	PREDICTED: heat shock 70 kDa protein 4-like [Tursiops truncatus]	35.8382	5	30	5	1	173	18.728	8.69	43.0883	5	627.165	5	deprecated
XP_004320559.1	PREDICTED: putative L-aspartate dehydrogenase [Tursiops truncatus]	65.493	14	77	14	1	284	30.091	7.17	101.654	14	1153.74	14	deprecated
XP_004320543.1	PREDICTED: cleavage and polyadenylation specificity factor subunit 3-like, partial [Tursiops truncatus]	10.0671	1	4	1	1	149	16.725	4.67	2.05312	1	116.631	1	deprecated
XP_004320537.1	PREDICTED: nucleoside diphosphate kinase 3 [Tursiops truncatus]	26.0355	4	15	4	1	169	19.021	8.31	12.8151	4	285.702	4	deprecated
XP_004320536.1	PREDICTED: 28S ribosomal protein S34, mitochondrial [Tursiops truncatus]	3.66972	1	2	1	1	218	25.777	10.02	0	1	23.86	1	deprecated
XP_004320535.1	PREDICTED: cytosolic Fe-S cluster assembly factor NUBP2 [Tursiops truncatus]	5.53506	1	3	1	1	271	28.784	5.83	2.67699	1	62.74	1	deprecated
XP_004320534.1	PREDICTED: insulin-like growth factor-binding protein complex acid labile subunit [Tursiops truncatus]	7.92079	3	10	3	1	606	66.486	6.52	13.2362	3	153.84	3	deprecated
XP_004320514.1	PREDICTED: rho GTPase-activating protein 31, partial [Tursiops truncatus]	0.884956	1	10	1	1	904	96.907	5.12	1.71976	1	114.69	1	deprecated
XP_004320489.1	PREDICTED: 2-oxoisovalerate dehydrogenase subunit beta, mitochondrial-like [Tursiops truncatus]	55	2	4	2	1	100	11.393	6.51	2.54593	2	17.23	2	deprecated
XP_004320487.1	PREDICTED: carbamoyl-phosphate synthase [ammonia], mitochondrial-like, partial [Tursiops truncatus]	65.3409	6	171	6	1	176	19.128	8.87	417.226	6	3373.75	6	deprecated
XP_004320486.1	PREDICTED: charged multivesicular body protein 6, partial [Tursiops truncatus]	15.2941	1	6	1	1	85	9.594	4.07	6.92847	1	165.747	1	deprecated
XP_004320469.1	PREDICTED: translocation protein SEC62-like [Tursiops truncatus]	13.8889	1	2	1	1	180	20.209	4.83	2.36381	1	35.67	1	deprecated
XP_004320458.1	PREDICTED: cartilage acidic protein 1-like, partial [Tursiops truncatus]	6.81818	1	2	1	1	132	14.795	4.51	1.93295	1	41.58	1	deprecated
XP_004320427.1	PREDICTED: regulatory-associated protein of mTOR-like [Tursiops truncatus]	3.02115	1	2	1	1	331	37.266	6.86	1.92433	1	31.9	1	deprecated
XP_004320398.1	PREDICTED: voltage-dependent calcium channel gamma-8 subunit-like [Tursiops truncatus]	8.43882	1	2	1	1	237	25.293	8.65	0	1	0	1	deprecated
XP_004320381.1	PREDICTED: AN1-type zinc finger protein 2B isoform 2 [Tursiops truncatus]	3.27103	1	2	1	1	214	23.218	6.95	0	1	28.7	1	deprecated
XP_004320380.1	PREDICTED: AN1-type zinc finger protein 2B isoform 1 [Tursiops truncatus]	2.71318	1	2	1	1	258	28.059	6.98	0	1	28.7	1	deprecated
XP_004320370.1	PREDICTED: solute carrier family 12 member 1 isoform 3 [Tursiops truncatus]	19.4379	4	10	4	1	427	45.871	4.97	19.8889	3	231.88	4	deprecated
XP_004320369.1	PREDICTED: solute carrier family 12 member 1 isoform 2 [Tursiops truncatus]	19.4379	4	10	4	1	427	45.913	4.97	19.8889	3	231.88	4	deprecated
XP_004320368.1	PREDICTED: solute carrier family 12 member 1 isoform 1 [Tursiops truncatus]	19.4379	4	10	4	1	427	45.975	4.97	19.8889	3	231.88	4	deprecated
XP_004320347.1	PREDICTED: leucyl-cystinyl aminopeptidase-like, partial [Tursiops truncatus]	3.07971	1	2	1	1	552	62.703	4.96	2.21576	1	14.99	1	deprecated
XP_004320338.1	PREDICTED: tubulin polymerization-promoting protein family member 3 [Tursiops truncatus]	40.9091	8	29	8	1	176	18.899	9.11	35.6341	6	655.942	8	deprecated
XP_004320285.1	PREDICTED: gamma-aminobutyric acid receptor subunit beta-1 [Tursiops truncatus]	7.61905	1	2	1	1	210	23.746	9.32	2.58922	1	77.69	1	deprecated
XP_004320254.1	PREDICTED: myosin-7, partial [Tursiops truncatus]	51.9266	28	167	25	1	545	63.017	5.4	253.532	28	3376.38	28	deprecated
XP_004320197.1	PREDICTED: cullin-1-like, partial [Tursiops truncatus]	9.5057	2	4	2	1	263	30.549	8.54	5.26878	2	115.62	2	deprecated
XP_004320181.1	PREDICTED: 2-oxoglutarate dehydrogenase, mitochondrial-like, partial [Tursiops truncatus]	45.5847	14	108	12	1	419	47.008	7.18	169.574	13	1860.07	14	deprecated
XP_004320173.1	PREDICTED: uncharacterized protein LOC101316693 [Tursiops truncatus]	12.8319	2	25	2	1	226	23.973	7.3	33.9142	2	374.861	2	deprecated
XP_004320151.1	PREDICTED: AMP deaminase 2 [Tursiops truncatus]	9.49074	7	24	7	1	864	98.246	6.54	29.8426	7	325.739	7	deprecated
XP_004320113.1	PREDICTED: nucleoporin NUP53-like, partial [Tursiops truncatus]	11.9497	1	2	1	1	159	16.479	5.35	0	1	44.43	1	deprecated
XP_004320104.1	PREDICTED: tubulin polymerization-promoting protein family member 2 [Tursiops truncatus]	32.2222	2	4	2	1	90	9.256	9.28	5.77498	2	106.12	2	deprecated
XP_004320069.1	PREDICTED: zinc transporter 3 [Tursiops truncatus]	14.433	3	7	3	1	388	41.7	6.65	12.3635	3	162.697	3	deprecated
XP_004320030.1	PREDICTED: acetolactate synthase-like protein-like [Tursiops truncatus]	14.6988	3	19	1	1	415	45.156	7.43	15.0411	3	148.12	2	deprecated
XP_004320017.1	PREDICTED: CD109 antigen-like, partial [Tursiops truncatus]	8.83459	3	8	3	1	532	59.064	7.11	12.6295	3	148.753	3	deprecated
XP_004319993.1	PREDICTED: myopalladin-like isoform 3 [Tursiops truncatus]	3.84615	2	4	2	1	650	70.995	5.17	6.10232	2	40.23	2	deprecated
XP_004319992.1	PREDICTED: myopalladin-like isoform 2 [Tursiops truncatus]	3.79939	2	4	2	1	658	71.892	5.15	6.10232	2	40.23	2	deprecated
XP_004319974.1	PREDICTED: LOW QUALITY PROTEIN: unconventional myosin-Ic [Tursiops truncatus]	26.0944	24	139	24	1	1165	130.308	9.22	169.832	24	1908.72	24	deprecated
XP_004319864.1	PREDICTED: phosphatidylinositol transfer protein beta isoform-like [Tursiops truncatus]	31.7343	7	29	6	1	271	31.507	7.44	28.7843	7	228.91	7	deprecated
XP_004319853.1	PREDICTED: target of Nesh-SH3-like, partial [Tursiops truncatus]	19.0476	2	6	2	1	189	20.568	8.56	8.39256	2	114.287	2	deprecated
XP_004319844.1	PREDICTED: LOW QUALITY PROTEIN: spondin-2, partial [Tursiops truncatus]	6.34441	1	2	1	1	331	35.269	6.34	3.36475	1	35.89	1	deprecated
XP_004319803.1	PREDICTED: N-acetyltransferase 14 [Tursiops truncatus]	10.6796	1	2	1	1	206	21.72	10.74	3.24398	1	64.88	1	deprecated
XP_004319778.1	PREDICTED: calcium/calmodulin-dependent protein kinase type IV-like, partial [Tursiops truncatus]	5.40541	1	8	0	3	222	24.148	5.62	12.5787	1	148.18	1	deprecated
XP_004319773.1	PREDICTED: liprin-alpha-2-like, partial [Tursiops truncatus]	10.5727	2	4	1	1	227	26.086	5.29	5.75703	2	104.04	2	deprecated
XP_004319741.1	PREDICTED: ferritin heavy chain-like [Tursiops truncatus]	40.404	3	14	3	1	99	11.178	5.63	12.5062	3	89.0825	3	deprecated
XP_004319724.1	PREDICTED: GTP-binding nuclear protein Ran-like, partial [Tursiops truncatus]	19.469	2	14	2	1	113	12.552	8.84	12.4984	1	331.581	2	deprecated
XP_004319675.1	PREDICTED: ezrin [Tursiops truncatus]	21.5232	8	56	7	1	302	36.078	5.54	81.7027	8	753.158	8	deprecated
XP_004319663.1	PREDICTED: 40S ribosomal protein S25-like [Tursiops truncatus]	4.66321	1	10	0	2	193	21.523	10.18	11.5257	1	205.11	1	deprecated
XP_004319612.1	PREDICTED: ras-related protein Rab-4A-like [Tursiops truncatus]	13.5135	1	2	1	1	74	8.111	4.84	1.77463	1	31.64	1	deprecated
XP_004319598.1	PREDICTED: cofilin-1-like [Tursiops truncatus]	11.9565	2	24	2	1	92	10.293	8.62	30.4566	2	257.18	2	deprecated
XP_004319583.1	PREDICTED: L antigen family member 3 [Tursiops truncatus]	14.0351	1	4	1	1	114	11.628	6.14	6.95344	1	58.18	1	deprecated
XP_004319581.1	PREDICTED: rab GDP dissociation inhibitor alpha [Tursiops truncatus]	67.6404	24	246	19	1	445	50.439	5.88	302.332	24	3619.23	24	deprecated
XP_004319580.1	PREDICTED: V-type proton ATPase subunit S1 [Tursiops truncatus]	5.80475	2	4	2	1	379	42.343	6.54	5.64399	2	28.14	2	deprecated
XP_004319573.1	PREDICTED: ubiquitin-like protein 4A [Tursiops truncatus]	8.20513	1	2	1	1	195	21.706	9.35	2.41971	1	37.49	1	deprecated
XP_004319565.1	PREDICTED: lysosomal alpha-glucosidase, partial [Tursiops truncatus]	10.6109	3	16	3	1	622	69.897	6.33	18.5138	3	179.64	3	deprecated
XP_004319558.1	PREDICTED: LOW QUALITY PROTEIN: sperm-associated antigen 7 [Tursiops truncatus]	10.1322	1	2	1	1	227	26.088	8.31			22.44	1	deprecated
XP_004319508.1	PREDICTED: LOW QUALITY PROTEIN: mannose-1-phosphate guanyltransferase alpha [Tursiops truncatus]	7.86241	2	12	2	1	407	44.365	7.59	11.4632	2	215.149	2	deprecated
XP_004319494.1	PREDICTED: 40S ribosomal protein S27-like [Tursiops truncatus]	18.9655	1	8	1	1	58	6.551	8.91	11.8012	1	77.47	1	deprecated
XP_004319483.1	PREDICTED: protein CutA isoform 3 [Tursiops truncatus]	48.0519	3	41	3	1	154	16.28	5.8	50.634	3	353.805	3	deprecated
XP_004319481.1	PREDICTED: protein CutA isoform 1 [Tursiops truncatus]	41.8079	3	41	3	1	177	18.636	6.77	50.634	3	353.805	3	deprecated
XP_004319405.1	PREDICTED: NADH-cytochrome b5 reductase 3-like, partial [Tursiops truncatus]	30	3	36	3	1	110	12.568	9.13	40.2294	3	547.523	3	deprecated
XP_004319404.1	PREDICTED: ADP-ribosylation factor GTPase-activating protein 3 [Tursiops truncatus]	14.2857	2	4	2	1	231	25.946	8.02	2.94515	2	61.24	2	deprecated
XP_004319316.1	PREDICTED: glutamate--cysteine ligase catalytic subunit-like [Tursiops truncatus]	25.4682	4	24	4	1	267	29.866	6.18	41.0975	3	611.932	4	deprecated
XP_004319291.1	PREDICTED: zinc finger MIZ domain-containing protein 2 isoform 2 [Tursiops truncatus]	0.867679	1	2	1	1	922	95.948	7.23	1.61925	1	0	1	deprecated
XP_004319290.1	PREDICTED: zinc finger MIZ domain-containing protein 2 isoform 1 [Tursiops truncatus]	0.892857	1	2	1	1	896	93.41	7.23	1.61925	1	0	1	deprecated
XP_004319266.1	PREDICTED: nuclear pore complex protein Nup205-like [Tursiops truncatus]	2.03863	2	4	2	1	932	105.545	6.9	3.89754	2	28.92	2	deprecated
XP_004319239.1	PREDICTED: glutathione S-transferase P-like [Tursiops truncatus]	3.47222	1	12	0	2	288	32.782	8.44	16.2177	1	170.903	1	deprecated
XP_004319226.1	PREDICTED: coronin-1B [Tursiops truncatus]	27.459	11	53	11	1	488	54.002	6.33	81.5286	11	880.299	11	deprecated
XP_004319203.1	PREDICTED: contactin-associated protein 1 [Tursiops truncatus]	11.2645	10	24	10	1	1376	155.278	7.06	32.3895	10	332.625	10	deprecated
XP_004319167.1	PREDICTED: interferon regulatory factor 2-binding protein-like isoform 2 [Tursiops truncatus]	4.71822	2	4	2	1	763	78.973	8.15	4.73665	2	143.82	2	deprecated
XP_004319166.1	PREDICTED: interferon regulatory factor 2-binding protein-like isoform 1 [Tursiops truncatus]	10.1935	3	6	3	1	775	80.156	8.24	7.76853	3	143.82	3	deprecated
XP_004319158.1	PREDICTED: copine-1 isoform 2 [Tursiops truncatus]	13.5688	5	16	4	1	538	59.108	5.82	14.6382	5	182.797	5	deprecated
XP_004319157.1	PREDICTED: copine-1 isoform 1 [Tursiops truncatus]	13.4686	5	16	4	1	542	59.565	5.82	14.6382	5	182.797	5	deprecated
XP_004319097.1	PREDICTED: target of Nesh-SH3-like, partial [Tursiops truncatus]	12.4402	3	6	3	1	209	23.247	9.23	4.9575	3	32.79	3	deprecated
XP_004319057.1	PREDICTED: laminin subunit alpha-5-like [Tursiops truncatus]	17.9592	2	4	2	1	245	27.688	7.36	3.13047	2	108.14	2	deprecated
XP_004319003.1	PREDICTED: glutamate receptor 2-like [Tursiops truncatus]	8.4507	2	4	2	1	284	31.474	6.54	5.76473	2	60.11	2	deprecated
XP_004318989.1	PREDICTED: cAMP-dependent protein kinase type II-alpha regulatory subunit, partial [Tursiops truncatus]	31.9328	2	10	2	1	119	12.632	4.34	4.62263	1	347.239	2	deprecated
XP_004318963.1	PREDICTED: constitutive coactivator of peroxisome proliferator-activated receptor gamma-like, partial [Tursiops truncatus]	3.43643	1	1	1	1	582	65.402	5.44			33.24	1	deprecated
XP_004318959.1	PREDICTED: complement C3-like [Tursiops truncatus]	14.8855	2	3	2	1	262	29.99	5.47	4.13327	2	52	1	deprecated
XP_004318951.1	PREDICTED: epidermal growth factor receptor substrate 15, partial [Tursiops truncatus]	8.85417	1	2	1	1	192	21.173	4.41	0	1	18.91	1	deprecated
XP_004318936.1	PREDICTED: LOW QUALITY PROTEIN: sodium- and chloride-dependent betaine transporter [Tursiops truncatus]	2.36364	1	4	1	1	550	61.621	7.85	2.98072	1	37.76	1	deprecated
XP_004318889.1	PREDICTED: ATPase ASNA1 [Tursiops truncatus]	44.8276	10	62	10	1	348	38.767	4.91	65.7338	9	677.811	10	deprecated
XP_004318886.1	PREDICTED: transcription factor jun-B [Tursiops truncatus]	8.06916	1	2	1	1	347	35.928	9.22	0	1	21.18	1	deprecated
XP_004318865.1	PREDICTED: complexin-1 [Tursiops truncatus]	17.9104	2	12	2	1	134	15.066	4.97	16.205	2	136.46	2	deprecated
XP_004318832.1	PREDICTED: cAMP-dependent protein kinase inhibitor alpha isoform 1 [Tursiops truncatus]	19.7368	1	1	1	1	76	8.011	4.54			30.89	1	deprecated
XP_004318819.1	PREDICTED: MTSS1-like protein [Tursiops truncatus]	7.86667	4	10	4	1	750	80.107	7.47	13.01	4	144.78	4	deprecated
XP_004318809.1	PREDICTED: acetylcholinesterase isoform 3 [Tursiops truncatus]	1.13821	1	2	1	1	615	66.873	6.42	1.75601	1	16.34	1	deprecated
XP_004318808.1	PREDICTED: acetylcholinesterase isoform 2 [Tursiops truncatus]	1.08192	1	2	1	1	647	70.968	6.33	1.75601	1	16.34	1	deprecated
XP_004318778.1	PREDICTED: glutathione S-transferase theta-2B-like [Tursiops truncatus]	7.77778	1	2	1	1	180	20.097	4.83	2.09761	1	0	1	deprecated
XP_004318770.1	PREDICTED: uncharacterized protein LOC101319296 isoform 2 [Tursiops truncatus]	8.49057	1	8	1	1	212	23.625	9.76	10.2603	1	319.64	1	deprecated
XP_004318769.1	PREDICTED: uncharacterized protein LOC101319296 isoform 1 [Tursiops truncatus]	7.92952	1	8	1	1	227	25.388	9.76	10.2603	1	319.64	1	deprecated
XP_004318757.1	PREDICTED: heat shock protein beta-6 [Tursiops truncatus]	92.0732	8	38	8	1	164	17.437	6.4	68.6247	8	490.427	8	deprecated
XP_004318745.1	PREDICTED: bifunctional 3'-phosphoadenosine 5'-phosphosulfate synthase 1-like [Tursiops truncatus]	21.4286	2	7	1	1	182	20.103	8.66	9.1197	2	86.97	2	deprecated
XP_004318651.1	PREDICTED: mitogen-activated protein kinase 12 [Tursiops truncatus]	2.17984	1	2	0	4	367	41.954	6.48	1.74858	1	31.42	1	deprecated
XP_004318614.1	PREDICTED: calcium-dependent secretion activator 1 [Tursiops truncatus]	10.3774	1	2	1	1	106	12.454	4.7	0	1	0	1	deprecated
XP_004318611.1	PREDICTED: PDZK1-interacting protein 1 [Tursiops truncatus]	32.4561	3	18	3	1	114	12.226	4.56	23.5919	3	249.796	3	deprecated
XP_004318593.1	PREDICTED: acyl-CoA dehydrogenase family member 11-like, partial [Tursiops truncatus]	11.194	1	4	1	1	134	14.453	6.37	7.93299	1	132.37	1	deprecated
XP_004318592.1	PREDICTED: dnaJ homolog subfamily C member 13-like [Tursiops truncatus]	4.35511	1	2	1	1	597	65.76	6.2	2.16227	1	24.23	1	deprecated
XP_004318557.1	PREDICTED: uncharacterized protein LOC101317078, partial [Tursiops truncatus]	7.92683	2	6	1	1	328	37.029	6.64	7.26302	2	118.707	2	deprecated
XP_004318523.1	PREDICTED: solute carrier family 22 member 6-like isoform 4 [Tursiops truncatus]	2.77228	1	1	1	1	505	55.626	8.9			74.76	1	deprecated
XP_004318522.1	PREDICTED: solute carrier family 22 member 6-like isoform 3 [Tursiops truncatus]	2.67686	1	1	1	1	523	57.518	8.98			74.76	1	deprecated
XP_004318521.1	PREDICTED: solute carrier family 22 member 6-like isoform 2 [Tursiops truncatus]	2.55009	1	1	1	1	549	60.014	8.88			74.76	1	deprecated
XP_004318520.1	PREDICTED: solute carrier family 22 member 6-like isoform 1 [Tursiops truncatus]	2.46914	1	1	1	1	567	61.906	8.97			74.76	1	deprecated
XP_004318505.1	PREDICTED: LOW QUALITY PROTEIN: translocon-associated protein subunit delta [Tursiops truncatus]	24.8555	3	14	3	1	173	18.902	5.78	22.6844	3	219.976	3	deprecated
XP_004318470.1	PREDICTED: cell adhesion molecule 4 [Tursiops truncatus]	24.0106	4	16	4	1	379	41.543	5.96	24.304	4	138.97	4	deprecated
XP_004318467.1	PREDICTED: protein ETHE1, mitochondrial-like [Tursiops truncatus]	36.6197	4	17	4	1	142	15.557	6.37	24.0904	4	210.52	3	deprecated
XP_004318464.1	PREDICTED: zinc finger protein 428 [Tursiops truncatus]	15.6566	2	4	2	1	198	21.216	4.07	3.842	2	126.5	2	deprecated
XP_004318431.1	PREDICTED: 14-3-3 protein sigma isoform 1 [Tursiops truncatus]	61.6935	14	275	12	1	248	27.803	4.82	313.526	14	3505.88	14	deprecated
XP_004318326.1	PREDICTED: uncharacterized protein LOC101332334 [Tursiops truncatus]	5.07246	1	4	1	1	276	31.362	9.13	6.32583	1	147.62	1	deprecated
XP_004318235.1	PREDICTED: NADPH:adrenodoxin oxidoreductase, mitochondrial [Tursiops truncatus]	17.6471	6	20	6	1	476	52.554	9.44	23.0235	6	257.17	6	deprecated
XP_004318232.1	PREDICTED: Na(+)/H(+) exchange regulatory cofactor NHE-RF1 [Tursiops truncatus]	65.3005	18	136	18	1	366	39.664	5.97	189.441	17	2033.65	18	deprecated
XP_004318211.1	PREDICTED: cornifelin [Tursiops truncatus]	17.8862	1	2	1	1	123	13.621	5.86	1.76028	1	25.2	1	deprecated
XP_004318210.1	PREDICTED: hormone-sensitive lipase [Tursiops truncatus]	50.332	27	79	27	1	753	82.358	6.65	101.269	27	1176.31	27	deprecated
XP_004318184.1	PREDICTED: 60S ribosomal protein L3-like isoform 2 [Tursiops truncatus]	15.3846	6	49	1	1	351	39.789	9.92	51.2012	6	511.197	6	deprecated
XP_004318183.1	PREDICTED: 60S ribosomal protein L3-like isoform 1 [Tursiops truncatus]	13.5	6	49	1	1	400	45.763	9.96	51.2012	6	511.197	6	deprecated
XP_004318155.1	PREDICTED: ran-binding protein 9-like, partial [Tursiops truncatus]	5.5336	1	2	1	1	253	27.203	9.77	1.84353	1	47.07	1	deprecated
XP_004318073.1	PREDICTED: APOBEC1 complementation factor-like, partial [Tursiops truncatus]	14.8438	3	6	3	1	256	28.886	7.77	7.65289	3	38.6232	3	deprecated
XP_004318051.1	PREDICTED: multidrug resistance-associated protein 4-like [Tursiops truncatus]	7.17949	1	2	1	1	195	22.185	5.48	2.81472	1	45.73	1	deprecated
XP_004318027.1	PREDICTED: glycosylphosphatidylinositol-anchored high density lipoprotein-binding protein 1 [Tursiops truncatus]	9.24855	1	2	1	1	173	18.535	4.68	2.15647	1	102.48	1	deprecated
XP_004318022.1	PREDICTED: lymphocyte antigen 6H [Tursiops truncatus]	9.28571	1	4	1	1	140	14.691	7.53	4.21964	1	66.64	1	deprecated
XP_004318018.1	PREDICTED: probable G-protein coupled receptor 158 [Tursiops truncatus]	11.5169	3	6	3	1	356	39.226	9.16	8.88484	3	115.343	3	deprecated
XP_004317974.1	PREDICTED: LOW QUALITY PROTEIN: glypican-1 [Tursiops truncatus]	2.0339	1	2	1	1	590	64.738	6.68	2.71123	1	76.38	1	deprecated
XP_004317969.1	PREDICTED: SH3 and multiple ankyrin repeat domains protein 2 [Tursiops truncatus]	2.18447	2	4	2	1	1236	131.5	6.83	1.99962	2	94.12	2	deprecated
XP_004317959.1	PREDICTED: CMRF35-like molecule 9 [Tursiops truncatus]	11.7188	2	4	2	1	256	28.32	8.31	2.49403	2	82.73	2	deprecated
XP_004317956.1	PREDICTED: unconventional myosin-VI-like, partial [Tursiops truncatus]	14.3382	3	10	3	1	272	30.657	6.89	15.1692	3	266.536	3	deprecated
XP_004317903.1	PREDICTED: SNW domain-containing protein 1-like, partial [Tursiops truncatus]	17.4528	2	3	2	1	212	23.838	9.26	2.32097	1	140.25	2	deprecated
XP_004317900.1	PREDICTED: traf2 and NCK-interacting protein kinase-like, partial [Tursiops truncatus]	2.17391	1	2	1	1	322	37.139	9.33	0	1	33.2	1	deprecated
XP_004317853.1	PREDICTED: insulin-like growth factor-binding protein 6 isoform 2 [Tursiops truncatus]	31.7797	3	14	3	1	236	25.003	8.31	19.2236	3	205.372	3	deprecated
XP_004317852.1	PREDICTED: insulin-like growth factor-binding protein 6 isoform 1 [Tursiops truncatus]	30.3644	3	14	3	1	247	26.059	8.31	19.2236	3	205.372	3	deprecated
XP_004317850.1	PREDICTED: tensin-like C1 domain-containing phosphatase [Tursiops truncatus]	6.30841	4	15	4	1	1284	138.558	7.56	11.0286	4	205.87	4	deprecated
XP_004317817.1	PREDICTED: signal-induced proliferation-associated 1-like protein 1-like, partial [Tursiops truncatus]	2.25904	1	2	1	1	664	73.706	8.15	0	1	14.23	1	deprecated
XP_004317807.1	PREDICTED: tropomodulin-2-like [Tursiops truncatus]	41.0714	3	20	3	1	168	19.011	4.84	21.5708	2	301.024	3	deprecated
XP_004317805.1	PREDICTED: coiled-coil-helix-coiled-coil-helix domain-containing protein 2, mitochondrial-like [Tursiops truncatus]	8.49673	1	2	1	1	153	15.592	8.88	3.64306	1	82.61	1	deprecated
XP_004317798.1	PREDICTED: E3 SUMO-protein ligase RanBP2-like [Tursiops truncatus]	7.19697	1	4	1	1	264	29.909	7.74	4.82949	1	126	1	deprecated
XP_004317776.1	PREDICTED: ryanodine receptor 2-like, partial [Tursiops truncatus]	2.94438	2	4	2	1	917	102.843	7.06	5.02824	2	113.753	2	deprecated
XP_004317767.1	PREDICTED: NADH dehydrogenase [ubiquinone] 1 alpha subcomplex subunit 4-like [Tursiops truncatus]	28.0488	3	20	3	1	82	9.275	9.48	25.461	3	297.507	3	deprecated
XP_004317718.1	PREDICTED: syntaxin-binding protein 5-like [Tursiops truncatus]	3.43249	1	2	1	1	437	48.109	6.96	2.38023	1	60.79	1	deprecated
XP_004317693.1	PREDICTED: coiled-coil domain-containing protein 104 isoform 2 [Tursiops truncatus]	20.1613	1	2	1	1	124	14.277	8.38	4.73089	1	28.78	1	deprecated
XP_004317692.1	PREDICTED: coiled-coil domain-containing protein 104 isoform 1 [Tursiops truncatus]	16.2338	1	2	1	1	154	17.624	8.34	4.73089	1	28.78	1	deprecated
XP_004317687.1	PREDICTED: protein 4.1-like, partial [Tursiops truncatus]	14.6789	2	8	2	1	218	24.159	5.67	7.23303	2	69.09	2	deprecated
XP_004317686.1	PREDICTED: spastin-like, partial [Tursiops truncatus]	4.09836	1	2	1	1	366	39.709	10.04	2.09039	1	71.14	1	deprecated
XP_004317673.1	PREDICTED: vacuolar protein sorting-associated protein 13B-like, partial [Tursiops truncatus]	5.92885	1	18	1	1	253	28.408	9.19	28.4345	1	271.842	1	deprecated
XP_004317660.1	PREDICTED: LOW QUALITY PROTEIN: latent-transforming growth factor beta-binding protein 4 [Tursiops truncatus]	6.91358	6	16	6	1	1620	173.032	5.43	18.6105	6	235.095	6	deprecated
XP_004317641.1	PREDICTED: TBC1 domain family member 24 isoform 2 [Tursiops truncatus]	8.86076	4	9	4	1	553	62.404	7.23	9.57154	4	140.57	3	deprecated
XP_004317640.1	PREDICTED: TBC1 domain family member 24 isoform 1 [Tursiops truncatus]	8.76565	4	9	4	1	559	63.005	7.37	9.57154	4	140.57	3	deprecated
XP_004317592.1	PREDICTED: LOW QUALITY PROTEIN: cathepsin F [Tursiops truncatus]	3.86965	1	2	1	1	491	54.335	7.96	0	1	23.75	1	deprecated
XP_004317564.1	PREDICTED: 26S proteasome non-ATPase regulatory subunit 1-like, partial [Tursiops truncatus]	24.5763	2	6	2	1	118	13.358	9.41	9.12302	2	77.3967	2	deprecated
XP_004317562.1	PREDICTED: 26S proteasome non-ATPase regulatory subunit 1-like [Tursiops truncatus]	78.2609	3	13	3	1	69	7.803	4.16	25.545	3	151.36	3	deprecated
XP_004317531.1	PREDICTED: peroxiredoxin-1-like [Tursiops truncatus]	51.2397	5	152	0	1	121	13.277	7.97	245.348	5	2243.67	5	deprecated
XP_004317484.1	PREDICTED: DNA repair protein RAD50-like [Tursiops truncatus]	7.58755	3	6	3	1	514	59.982	8.43	7.4049	3	82.1114	3	deprecated
XP_004317391.1	PREDICTED: long-chain fatty acid transport protein 3 [Tursiops truncatus]	9.84252	3	6	3	1	508	55.454	6.84	9.6206	3	101.96	3	deprecated
XP_004317345.1	PREDICTED: echinoderm microtubule-associated protein-like 3 isoform 4 [Tursiops truncatus]	10.8527	5	12	5	1	774	82.797	7.53	18.2218	5	263.9	5	deprecated
XP_004317344.1	PREDICTED: echinoderm microtubule-associated protein-like 3 isoform 3 [Tursiops truncatus]	7.70102	4	10	4	1	883	94.188	8.63	16.4645	4	263.9	4	deprecated
XP_004317343.1	PREDICTED: echinoderm microtubule-associated protein-like 3 isoform 2 [Tursiops truncatus]	9.375	5	12	5	1	896	95.098	6.86	18.2218	5	263.9	5	deprecated
XP_004317342.1	PREDICTED: echinoderm microtubule-associated protein-like 3 isoform 1 [Tursiops truncatus]	7.46432	4	10	4	1	911	97.12	8.48	16.4645	4	263.9	4	deprecated
XP_004317304.1	PREDICTED: rap1 GTPase-GDP dissociation stimulator 1-like [Tursiops truncatus]	36.2595	5	18	5	1	262	28.592	5.22	28.5442	5	269.027	5	deprecated
XP_004317282.1	PREDICTED: vesicular glutamate transporter 1 [Tursiops truncatus]	15.7143	7	14	5	1	560	61.594	7.3	21.4219	7	169.96	7	deprecated
XP_004317277.1	PREDICTED: 60S ribosomal protein L13a [Tursiops truncatus]	29.5567	6	38	6	1	203	23.58	11.09	41.8955	5	575.825	6	deprecated
XP_004317207.1	PREDICTED: protein lunapark-like [Tursiops truncatus]	15.8163	2	9	2	1	196	21.759	4.5	9.13916	2	109.97	2	deprecated
XP_004317202.1	PREDICTED: myosin light chain 5 [Tursiops truncatus]	3.67647	1	6	0	2	272	29.521	7.18	7.77426	1	71.6467	1	deprecated
XP_004317199.1	PREDICTED: ATP synthase subunit e, mitochondrial [Tursiops truncatus]	60.5634	4	22	4	1	71	8.298	9.04	21.588	3	436.539	4	deprecated
XP_004317155.1	PREDICTED: cytochrome P450 3A28-like, partial [Tursiops truncatus]	13.3803	3	8	3	1	142	16.121	4.65	8.66333	3	114.47	3	deprecated
XP_004317152.1	PREDICTED: acetyl-CoA acetyltransferase, mitochondrial [Tursiops truncatus]	38.1733	13	130	13	1	427	45.228	8.95	216.83	13	1973.59	13	deprecated
XP_004317103.1	PREDICTED: uncharacterized protein LOC101315806 [Tursiops truncatus]	2.80172	1	6	1	1	464	49.941	9.25	9.52965	1	150.484	1	deprecated
XP_004317101.1	PREDICTED: GTP-binding protein Di-Ras1 [Tursiops truncatus]	12.1212	2	4	2	1	198	22.356	8.72	4.12749	2	63.36	2	deprecated
XP_004317100.1	PREDICTED: small glutamine-rich tetratricopeptide repeat-containing protein alpha [Tursiops truncatus]	18.8498	5	20	5	1	313	34.218	5.07	25.031	5	451.48	5	deprecated
XP_004317075.1	PREDICTED: bifunctional purine biosynthesis protein PURH-like [Tursiops truncatus]	17.8832	4	14	4	1	274	29.775	7.12	10.5432	4	159.858	4	deprecated
XP_004317042.1	PREDICTED: apoptosis-inducing factor 1, mitochondrial-like [Tursiops truncatus]	38.6207	4	30	4	1	145	15.825	4.73	28.1609	4	98.4461	4	deprecated
XP_004317038.1	PREDICTED: catenin alpha-1-like, partial [Tursiops truncatus]	39.313	5	34	5	1	262	28.764	5.73	34.5345	5	566.983	5	deprecated
XP_004317028.1	PREDICTED: protein QIL1 [Tursiops truncatus]	45.7627	3	29	3	1	118	13.208	8.1	38.5549	3	493.981	3	deprecated
XP_004317025.1	PREDICTED: 60S ribosomal protein L36 [Tursiops truncatus]	9.52381	1	10	1	1	105	12.246	11.59	11.7116	1	75.79	1	deprecated
XP_004316937.1	PREDICTED: LIM domain and actin-binding protein 1-like [Tursiops truncatus]	36.6197	3	6	3	1	142	16.063	9.79	7.05275	3	157.487	3	deprecated
XP_004316936.1	PREDICTED: LIM domain and actin-binding protein 1-like, partial [Tursiops truncatus]	30.7692	2	17	2	1	78	8.73	6.06	15.7003	2	277.39	2	deprecated
XP_004316918.1	PREDICTED: LOW QUALITY PROTEIN: voltage-dependent calcium channel subunit alpha-2/delta-2 [Tursiops truncatus]	2.04082	2	6	1	1	1078	121.843	5.48	5.82539	2	72.8666	2	deprecated
XP_004316897.1	PREDICTED: electrogenic sodium bicarbonate cotransporter 1-like, partial [Tursiops truncatus]	22.1106	2	5	2	1	199	22.575	6.3	9.49137	1	126.677	2	deprecated
XP_004316867.1	PREDICTED: cytochrome c1, heme protein, mitochondrial-like isoform 1 [Tursiops truncatus]	33.8462	6	77	6	1	260	28.925	7.09	114.831	6	1218.83	6	deprecated
XP_004316865.1	PREDICTED: exosome complex component RRP41 [Tursiops truncatus]	4.89796	1	1	1	1	245	26.333	6.01			30.63	1	deprecated
XP_004316858.1	PREDICTED: serine-threonine kinase receptor-associated protein-like [Tursiops truncatus]	23.3051	4	37	4	1	236	25.728	6.86	44.519	4	705.447	4	deprecated
XP_004316851.1	PREDICTED: rho guanine nucleotide exchange factor 16 [Tursiops truncatus]	3.24859	1	4	1	1	708	79.942	6.84	6.07158	1	0	1	deprecated
XP_004316842.1	PREDICTED: transmembrane protein 177-like [Tursiops truncatus]	2.89389	1	2	1	1	311	33.542	9.82	2.41101	1	29.35	1	deprecated
XP_004316773.1	PREDICTED: F-box only protein 6 [Tursiops truncatus]	12.4528	2	3	1	1	265	30.651	6.98	2.10232	1	76.7	2	deprecated
XP_004316731.1	PREDICTED: metabotropic glutamate receptor 5-like [Tursiops truncatus]	4.7619	1	2	1	1	294	32.847	6.54	2.4454	1	72.95	1	deprecated
XP_004316716.1	PREDICTED: tubulin beta chain-like, partial [Tursiops truncatus]	54.9133	8	234	2	1	173	20.069	4.61	268.797	8	3166.38	8	deprecated
XP_004316640.1	PREDICTED: sulfotransferase 1A1 [Tursiops truncatus]	21.4099	6	22	6	1	383	43.841	6.8	31.8143	6	353.647	6	deprecated
XP_004316636.1	PREDICTED: coronin-1A isoform 1 [Tursiops truncatus]	35.141	11	49	11	1	461	51.037	6.55	80.47	11	981.749	11	deprecated
XP_004316605.1	PREDICTED: LOW QUALITY PROTEIN: inter-alpha-trypsin inhibitor heavy chain H4 [Tursiops truncatus]	42.3628	24	158	24	1	838	92.223	7.21	232.073	24	2595.48	24	deprecated
XP_004316534.1	PREDICTED: ubiquitin-like [Tursiops truncatus]	17.3077	1	24	1	1	52	5.864	8.18	32.029	1	485.603	1	deprecated
XP_004316508.1	PREDICTED: acyl-coenzyme A thioesterase 9, mitochondrial-like [Tursiops truncatus]	21.4876	2	10	2	1	121	13.905	10.14	12.2649	2	158.465	2	deprecated
XP_004316482.1	PREDICTED: LOW QUALITY PROTEIN: ras GTPase-activating protein SynGAP, partial [Tursiops truncatus]	12.3077	11	24	11	1	1235	134.734	8.09	28.0049	11	323.76	11	deprecated
XP_004316462.1	PREDICTED: squamous cell carcinoma antigen recognized by T-cells 3 [Tursiops truncatus]	3.60656	1	2	1	1	305	34.919	4.63	2.4916	1	41.17	1	deprecated
XP_004316442.1	PREDICTED: interleukin-1 receptor-associated kinase 4-like [Tursiops truncatus]	22.1757	3	22	3	1	239	26.874	6.79	11.1139	3	125.44	3	deprecated
XP_004316408.1	PREDICTED: sodium/potassium-transporting ATPase subunit alpha-3 isoform 3 [Tursiops truncatus]	46.8856	35	326	20	1	883	97.3	5.35	517.422	35	8025.33	35	deprecated
XP_004316407.1	PREDICTED: sodium/potassium-transporting ATPase subunit alpha-3 isoform 2 [Tursiops truncatus]	43.5897	37	342	20	1	1014	111.633	5.41	536.069	37	8215.42	37	deprecated
XP_004316406.1	PREDICTED: sodium/potassium-transporting ATPase subunit alpha-3 isoform 1 [Tursiops truncatus]	43.038	37	342	20	1	1027	112.928	5.41	536.069	37	8215.42	37	deprecated
XP_004316373.1	PREDICTED: keratin, type II cytoskeletal 4 [Tursiops truncatus]	15.4018	7	85	1	1	448	49.019	5.74	73.3531	7	1114.57	7	deprecated
XP_004316370.1	PREDICTED: keratin, type I cytoskeletal 18-like [Tursiops truncatus]	48.0186	15	67	14	1	429	47.749	5.21	96.3519	15	1141.35	14	deprecated
XP_004316369.1	PREDICTED: keratin, type II cytoskeletal 8 [Tursiops truncatus]	43.1493	17	142	12	1	489	54.456	5.8	155.594	17	2016.15	17	deprecated
XP_004316287.1	PREDICTED: succinyl-CoA ligase [GDP-forming] subunit beta, mitochondrial-like, partial [Tursiops truncatus]	20	1	8	1	1	75	8.572	10.26	11.1093	1	152.72	1	deprecated
XP_004316232.1	PREDICTED: myosin regulatory light chain 10-like [Tursiops truncatus]	13.245	2	7	1	1	151	17.225	4.64	7.77426	1	77.73	2	deprecated
XP_004316186.1	PREDICTED: chloride intracellular channel protein 2-like, partial [Tursiops truncatus]	29.5302	2	4	2	1	149	17.177	5.95	7.07978	2	122.94	2	deprecated
XP_004316171.1	PREDICTED: uncharacterized protein LOC101320329 [Tursiops truncatus]	4.32692	1	2	1	1	208	21.893	8.82	2.11411	1	41.99	1	deprecated
XP_004316157.1	PREDICTED: platelet-activating factor acetylhydrolase, partial [Tursiops truncatus]	8.33333	1	2	1	1	96	10.531	4.75	0	1	0	1	deprecated
XP_004316139.1	PREDICTED: stomatin-like protein 2 isoform 2 [Tursiops truncatus]	35.0482	7	33	7	1	311	33.434	8.75	43.741	7	786.303	7	deprecated
XP_004316138.1	PREDICTED: stomatin-like protein 2 isoform 1 [Tursiops truncatus]	32.3383	8	41	8	1	402	44.105	9.28	54.2604	8	919.353	8	deprecated
XP_004316090.1	PREDICTED: aconitate hydratase, mitochondrial-like [Tursiops truncatus]	67.0951	23	366	23	1	389	43.021	8.6	626.936	23	6392.28	23	deprecated
XP_004316074.1	PREDICTED: sulfite oxidase, mitochondrial [Tursiops truncatus]	32.844	10	41	10	1	545	60.123	6.38	64.7869	10	609.6	10	deprecated
XP_004316054.1	PREDICTED: ELAV-like protein 3 isoform 2 [Tursiops truncatus]	11.0795	3	6	2	1	352	38.027	9.28	5.24238	3	153.547	3	deprecated
XP_004316053.1	PREDICTED: ELAV-like protein 3 isoform 1 [Tursiops truncatus]	10.8635	3	6	2	1	359	38.709	9.28	5.24238	3	153.547	3	deprecated
XP_004316047.1	PREDICTED: ras-related protein Rab-3D [Tursiops truncatus]	40.5063	5	36	3	1	158	17.851	5.06	48.3233	5	774.194	5	deprecated
XP_004316005.1	PREDICTED: tetranectin [Tursiops truncatus]	32.1782	5	58	5	1	202	22.17	5.4	86.7098	5	1273.78	5	deprecated
XP_004315999.1	PREDICTED: NADH dehydrogenase [ubiquinone] 1 alpha subcomplex subunit 11 [Tursiops truncatus]	40.4255	2	16	2	1	141	14.671	7.83	38.8985	2	340.919	2	deprecated
XP_004315985.1	PREDICTED: paxillin [Tursiops truncatus]	7.31132	2	6	2	1	424	46.598	7.11	7.5487	2	37.18	2	deprecated
XP_004315926.1	PREDICTED: LOW QUALITY PROTEIN: NADH dehydrogenase [ubiquinone] iron-sulfur protein 7, mitochondrial-like [Tursiops truncatus]	7.25806	1	10	1	1	124	13.187	10.46	14.095	1	188.371	1	deprecated
XP_004315925.1	PREDICTED: ATP synthase subunit delta, mitochondrial [Tursiops truncatus]	37.5	3	29	3	1	168	17.582	5.25	72.072	3	260.776	3	deprecated
XP_004315924.1	PREDICTED: cold-inducible RNA-binding protein isoform 2 [Tursiops truncatus]	33.1395	4	24	4	1	172	18.578	9.41	40.3583	4	563.523	4	deprecated
XP_004315913.1	PREDICTED: 60S ribosomal protein L29 isoform 2 [Tursiops truncatus]	13.9394	1	18	1	1	165	17.922	11.99	38.4346	1	485.538	1	deprecated
XP_004315911.1	PREDICTED: aminoacylase-1 isoform 5 [Tursiops truncatus]	55.9524	13	108	13	1	336	37.314	5.8	169.605	13	1518.55	13	deprecated
XP_004315910.1	PREDICTED: aminoacylase-1 isoform 4 [Tursiops truncatus]	51.6035	13	109	13	1	343	38.447	5.74	177.4	13	1578.61	13	deprecated
XP_004315909.1	PREDICTED: aminoacylase-1 isoform 3 [Tursiops truncatus]	56.3003	15	110	15	1	373	41.92	6.1	170.208	15	1535.67	15	deprecated
XP_004315908.1	PREDICTED: aminoacylase-1 isoform 2 [Tursiops truncatus]	53.3512	14	100	14	1	373	41.818	5.78	150.083	14	1649.68	14	deprecated
XP_004315907.1	PREDICTED: aminoacylase-1 isoform 1 [Tursiops truncatus]	59.0686	17	132	17	1	408	45.569	6.1	210.595	17	2026.57	17	deprecated
XP_004315872.1	PREDICTED: heparin cofactor 2 [Tursiops truncatus]	30.6452	14	78	14	1	496	55.801	6.73	87.9857	14	1166.12	14	deprecated
XP_004315849.1	PREDICTED: CD99 antigen-like protein 2-like [Tursiops truncatus]	7.73196	1	4	1	1	194	20.047	4.82	3.73569	1	65.98	1	deprecated
XP_004315805.1	PREDICTED: pre-B-cell leukemia transcription factor-interacting protein 1 [Tursiops truncatus]	20.6566	8	21	8	1	731	81.308	5.1	27.5553	8	303.551	8	deprecated
XP_004315803.1	PREDICTED: SHC-transforming protein 1 isoform 2 [Tursiops truncatus]	4.21941	1	2	1	1	474	51.661	7.18	2.92599	1	20.04	1	deprecated
XP_004315802.1	PREDICTED: SHC-transforming protein 1 isoform 1 [Tursiops truncatus]	3.43053	1	2	1	1	583	62.825	6.44	2.92599	1	20.04	1	deprecated
XP_004315783.1	PREDICTED: FAD-linked sulfhydryl oxidase ALR [Tursiops truncatus]	21.0526	2	14	2	1	152	16.788	9.07	18.6009	2	404.263	2	deprecated
XP_004315780.1	PREDICTED: LOW QUALITY PROTEIN: ras-related protein Rab-26 [Tursiops truncatus]	4.58333	1	14	0	11	240	26.63	9.57	19.9582	1	268.156	1	deprecated
XP_004315777.1	PREDICTED: 60S ribosomal protein L3-like [Tursiops truncatus]	5.65111	2	4	1	1	407	46.434	10.52	0	2	28.52	2	deprecated
XP_004315775.1	PREDICTED: synaptogyrin-3 [Tursiops truncatus]	14.8472	3	8	3	1	229	24.499	8.18	8.41717	3	168.14	3	deprecated
XP_004315774.1	PREDICTED: Na(+)/H(+) exchange regulatory cofactor NHE-RF2 isoform 2 [Tursiops truncatus]	13.0233	3	12	3	1	215	23.484	9.16	20.5543	3	141.443	3	deprecated
XP_004315773.1	PREDICTED: Na(+)/H(+) exchange regulatory cofactor NHE-RF2 isoform 1 [Tursiops truncatus]	12.3894	3	12	3	1	226	24.802	9.13	20.5543	3	141.443	3	deprecated
XP_004315721.1	PREDICTED: cytochrome P450 2C23-like [Tursiops truncatus]	16.1616	3	8	3	1	297	33.351	7.93	16.4962	3	149.45	3	deprecated
XP_004315700.1	PREDICTED: sphingomyelin phosphodiesterase 2 [Tursiops truncatus]	15.13	5	12	5	1	423	47.5	7.17	11.0303	5	217.643	5	deprecated
XP_004315689.1	PREDICTED: 40S ribosomal protein S19 [Tursiops truncatus]	36.5517	7	52	7	1	145	16.051	10.32	65.405	7	648.449	7	deprecated
XP_004315682.1	PREDICTED: LOW QUALITY PROTEIN: complement C1q subcomponent subunit B [Tursiops truncatus]	5.95238	1	2	1	1	252	26.467	9.14	2.98431	1	30.13	1	deprecated
XP_004315666.1	PREDICTED: mucin-1 [Tursiops truncatus]	2.85714	1	2	1	1	385	41.726	7.8	2.43697	1	28.19	1	deprecated
XP_004315660.1	PREDICTED: thrombospondin-3 isoform 3 [Tursiops truncatus]	2.7512	2	6	2	1	836	91.304	4.53	6.90821	2	81.8833	2	deprecated
XP_004315659.1	PREDICTED: thrombospondin-3 isoform 2 [Tursiops truncatus]	5.06864	3	8	3	1	947	103.243	4.65	9.77301	3	123.42	3	deprecated
XP_004315658.1	PREDICTED: thrombospondin-3 isoform 1 [Tursiops truncatus]	5.02092	3	8	3	1	956	104.161	4.67	9.77301	3	123.42	3	deprecated
XP_004315600.1	PREDICTED: smoothelin-like protein 1 [Tursiops truncatus]	20	4	8	4	1	415	44.363	4.73	14.5031	4	199.77	4	deprecated
XP_004315493.1	PREDICTED: myeloid differentiation primary response protein MyD88 isoform 2 [Tursiops truncatus]	2.78884	1	2	1	1	251	28.317	7.24	0	1	33.37	1	deprecated
XP_004315492.1	PREDICTED: myeloid differentiation primary response protein MyD88 isoform 1 [Tursiops truncatus]	2.36486	1	2	1	1	296	33.357	5.77	0	1	33.37	1	deprecated
XP_004315366.1	PREDICTED: short-chain specific acyl-CoA dehydrogenase, mitochondrial [Tursiops truncatus]	39.8058	11	60	11	1	412	44.597	7.93	89.3097	11	1123.92	11	deprecated
XP_004315339.1	PREDICTED: protein FAM160A1-like, partial [Tursiops truncatus]	1.81311	1	2	1	1	717	78.612	4.61	2.41471	1	61.29	1	deprecated
XP_004315329.1	PREDICTED: heterogeneous nuclear ribonucleoprotein A3-like, partial [Tursiops truncatus]	31.1828	6	24	5	1	186	21.336	8.02	33.087	6	428.72	6	deprecated
XP_004315295.1	PREDICTED: cell surface glycoprotein MUC18 [Tursiops truncatus]	22.2576	11	37	11	1	629	69.134	5.66	42.1555	11	547.121	11	deprecated
XP_004315294.1	PREDICTED: thy-1 membrane glycoprotein [Tursiops truncatus]	37.8882	5	62	5	1	161	17.951	9	108.816	5	1236.32	5	deprecated
XP_004315282.1	PREDICTED: protein MON2 homolog, partial [Tursiops truncatus]	3.32226	1	2	1	1	301	33.529	5.34	2.05331	1	39.9	1	deprecated
XP_004315223.1	PREDICTED: LOW QUALITY PROTEIN: NADH dehydrogenase [ubiquinone] 1 alpha subcomplex subunit 6 [Tursiops truncatus]	28.125	4	36	4	1	128	15.044	9.94	36.4055	4	426.619	4	deprecated
XP_004315212.1	PREDICTED: 14 kDa phosphohistidine phosphatase [Tursiops truncatus]	46.4	5	26	5	1	125	13.916	6.38	30.9522	4	376.287	5	deprecated
XP_004315192.1	PREDICTED: importin subunit alpha-1 [Tursiops truncatus]	24.9258	6	21	2	1	337	37.422	4.93	27.4103	6	293.457	6	deprecated
XP_004315185.1	PREDICTED: Na(+)/H(+) exchange regulatory cofactor NHE-RF3-like [Tursiops truncatus]	30.4527	5	21	5	1	243	26.939	6	51.1213	5	404.914	5	deprecated
XP_004315090.1	PREDICTED: microtubule-associated protein 4, partial [Tursiops truncatus]	35.3201	8	56	8	1	453	45.742	10.02	66.8092	8	626.96	8	deprecated
XP_004315050.1	PREDICTED: dihydrolipoyllysine-residue acetyltransferase component of pyruvate dehydrogenase complex, mitochondrial, partial [Tursiops truncatus]	31.6667	6	66	6	1	300	32.198	6.87	102.422	6	1173.09	6	deprecated
XP_004315029.1	PREDICTED: glycerophosphodiester phosphodiesterase 1-like [Tursiops truncatus]	5.04202	1	2	1	1	119	13.786	6.67	0	1			deprecated
XP_004315006.1	PREDICTED: splicing factor 3B subunit 1, partial [Tursiops truncatus]	18.4211	1	4	1	1	76	8.674	9.7	3.19446	1	83.07	1	deprecated
XP_004314953.1	PREDICTED: alpha-parvin-like [Tursiops truncatus]	15.1351	2	8	2	1	185	20.62	9.38	12.592	2	217.606	2	deprecated
XP_004314875.1	PREDICTED: LOW QUALITY PROTEIN: glutathione peroxidase 2 [Tursiops truncatus]	13.9896	1	12	1	1	193	22.206	7.3	0	1	0	1	deprecated
XP_004314802.1	PREDICTED: triosephosphate isomerase isoform 2 [Tursiops truncatus]	79.8387	16	532	16	1	248	26.589	7.01	833.891	16	8918.39	16	deprecated
XP_004314801.1	PREDICTED: triosephosphate isomerase isoform 1 [Tursiops truncatus]	76.8868	13	345	13	1	212	22.723	7.01	551.072	13	5589.34	13	deprecated
XP_004314797.1	PREDICTED: LOW QUALITY PROTEIN: guanine nucleotide-binding protein G(I)/G(S)/G(T) subunit beta-3 [Tursiops truncatus]	4.97076	2	10	0	2	342	37.482	6.52	8.10624	2	113.83	2	deprecated
XP_004314787.1	PREDICTED: ras GTPase-activating-like protein IQGAP2-like, partial [Tursiops truncatus]	12.2449	4	7	4	1	490	56.456	5.02	13.6714	4	181.76	3	deprecated
XP_004314763.1	PREDICTED: intercellular adhesion molecule 2 [Tursiops truncatus]	3.63636	1	4	1	1	275	30.73	6.6	1.86731	1	44.72	1	deprecated
XP_004314741.1	PREDICTED: beta-Ala-His dipeptidase, partial [Tursiops truncatus]	31.1688	3	8	3	1	231	25.449	5.3	16.3617	3	141.64	3	deprecated
XP_004314735.1	PREDICTED: transcription factor AP-2 gamma-like [Tursiops truncatus]	1.8711	1	2	1	1	481	52.214	8.56	1.93201	1	27.53	1	deprecated
XP_004314726.1	PREDICTED: synaptopodin 2-like protein isoform 2 [Tursiops truncatus]	10.4775	4	14	4	1	754	78.851	9.77	19.3247	4	299.993	4	deprecated
XP_004314725.1	PREDICTED: synaptopodin 2-like protein isoform 1 [Tursiops truncatus]	12.0654	6	18	6	1	978	102.343	9.69	25.8554	6	302.595	6	deprecated
XP_004314683.1	PREDICTED: LOW QUALITY PROTEIN: phosphoenolpyruvate carboxykinase [GTP], mitochondrial [Tursiops truncatus]	58.2812	26	362	25	1	640	70.665	8.06	545.015	26	6180.93	26	deprecated
XP_004314626.1	PREDICTED: phosphoglucomutase-1-like [Tursiops truncatus]	31.1828	5	49	5	1	186	19.455	10.9	75.6368	5	1114.01	5	deprecated
XP_004314577.1	PREDICTED: transmembrane protein 82 [Tursiops truncatus]	4.33333	1	4	1	1	300	33.356	8.72	7.92283	1	88.7	1	deprecated
XP_004314555.1	PREDICTED: LOW QUALITY PROTEIN: arylsulfatase A [Tursiops truncatus]	3.125	1	2	1	1	512	54.08	5.68	2.58016	1	61.03	1	deprecated
XP_004314527.1	PREDICTED: protein arginine N-methyltransferase 1 isoform 3 [Tursiops truncatus]	30.1754	6	38	6	1	285	32.686	5.68	58.9465	5	804.464	6	deprecated
XP_004314526.1	PREDICTED: protein arginine N-methyltransferase 1 isoform 2 [Tursiops truncatus]	35.6941	10	62	9	1	353	40.536	5.5	86.3758	9	1201.15	10	deprecated
XP_004314525.1	PREDICTED: protein arginine N-methyltransferase 1 isoform 1 [Tursiops truncatus]	25.6065	9	61	8	1	371	42.448	5.35	86.3758	9	1188.75	9	deprecated
XP_004314518.1	PREDICTED: ras-related protein R-Ras [Tursiops truncatus]	43.578	8	29	7	1	218	23.658	6.55	36.7687	8	420.54	7	deprecated
XP_004314515.1	PREDICTED: reticulocalbin-3 [Tursiops truncatus]	4.26829	1	2	1	1	328	37.567	4.86	3.35487	1	92.79	1	deprecated
XP_004314512.1	PREDICTED: 40S ribosomal protein S11-like [Tursiops truncatus]	46.8354	8	49	8	1	158	18.407	10.3	53.8676	8	495.027	8	deprecated
XP_004314462.1	PREDICTED: peroxiredoxin-5, mitochondrial [Tursiops truncatus]	54.3379	9	112	9	1	219	22.576	8.34	176.763	9	1734.85	9	deprecated
XP_004314433.1	PREDICTED: complement C4-A [Tursiops truncatus]	25.7104	30	150	30	1	1478	163.491	7.77	193.048	30	2224.99	29	deprecated
XP_004314423.1	PREDICTED: complement C2 isoform 2 [Tursiops truncatus]	23.5864	12	36	12	1	619	68.701	8	35.5207	12	505.2	12	deprecated
XP_004314422.1	PREDICTED: complement C2 isoform 1 [Tursiops truncatus]	19.4407	12	36	12	1	751	82.859	8.15	35.5207	12	505.2	12	deprecated
XP_004314328.1	PREDICTED: immunoglobulin superfamily member 8 [Tursiops truncatus]	25.2747	5	16	5	1	455	48.085	7.84	15.7375	5	245.56	5	deprecated
XP_004314287.1	PREDICTED: LOW QUALITY PROTEIN: AP-3 complex subunit delta-1, partial [Tursiops truncatus]	18.0034	15	58	15	1	1172	131.83	7.64	92.945	15	1019	15	deprecated
XP_004314285.1	PREDICTED: casein kinase I isoform gamma-2 isoform 3 [Tursiops truncatus]	2.657	1	2	1	1	414	47.282	9.06	0	1	0	1	deprecated
XP_004314284.1	PREDICTED: casein kinase I isoform gamma-2 isoform 2 [Tursiops truncatus]	2.5	1	2	1	1	440	49.708	9	0	1	0	1	deprecated
XP_004314283.1	PREDICTED: casein kinase I isoform gamma-2 isoform 1 [Tursiops truncatus]	2.46085	1	2	1	1	447	50.746	9.19	0	1	0	1	deprecated
XP_004314279.1	PREDICTED: deoxyhypusine hydroxylase [Tursiops truncatus]	5.07614	1	4	1	1	197	21.577	5.38	1.62891	1	49.9	1	deprecated
XP_004314278.1	PREDICTED: transmembrane protein C19orf77 homolog [Tursiops truncatus]	10.6557	1	3	1	1	122	13.935	5.11	6.96674	1	61.61	1	deprecated
XP_004314267.1	PREDICTED: guanine nucleotide-binding protein G(i) subunit alpha-2 [Tursiops truncatus]	48.7324	12	146	8	1	355	40.367	5.64	195.351	12	2257.84	12	deprecated
XP_004314254.1	PREDICTED: RING finger protein 126 [Tursiops truncatus]	4.48718	1	2	1	1	312	33.877	5.19	1.90109	1	0	1	deprecated
XP_004314210.1	PREDICTED: synaptoporin-like [Tursiops truncatus]	7.20721	1	2	1	1	111	12.12	6.76	0	1	0	1	deprecated
XP_004314182.1	PREDICTED: unconventional myosin-VIIb [Tursiops truncatus]	2.6738	1	2	1	1	561	63.282	6.37	2.15916	1	51.28	1	deprecated
XP_004314177.1	PREDICTED: apolipoprotein A-II [Tursiops truncatus]	48.5437	4	34	4	1	103	11.499	7.93	65.9552	4	771.436	4	deprecated
XP_004314153.1	PREDICTED: propionyl-CoA carboxylase beta chain, mitochondrial-like [Tursiops truncatus]	49.1935	4	44	4	1	124	13.767	4.53	65.9985	4	985.532	4	deprecated
XP_004314141.1	PREDICTED: sodium/myo-inositol cotransporter 2 [Tursiops truncatus]	4.09836	1	2	1	1	366	40.707	7.8	3.00243	1	47.49	1	deprecated
XP_004314131.1	PREDICTED: scavenger receptor cysteine-rich type 1 protein M130-like, partial [Tursiops truncatus]	17.2589	2	4	2	1	197	21.37	5.22	7.26241	2	66.53	2	deprecated
XP_004314129.1	PREDICTED: complement C1r subcomponent-like protein [Tursiops truncatus]	3.23232	1	2	1	1	495	54.295	6.47	3.1399	1	65.62	1	deprecated
XP_004314118.1	PREDICTED: NIF3-like protein 1, partial [Tursiops truncatus]	6.53266	1	4	1	1	199	22.171	8.47	7.07021	1	76.17	1	deprecated
XP_004314098.1	PREDICTED: ephrin type-A receptor 4-like [Tursiops truncatus]	10.5121	2	4	2	1	371	41.462	6.39	8.5529	2	250.48	2	deprecated
XP_004314060.1	PREDICTED: synapse-associated protein 1-like [Tursiops truncatus]	39.3064	4	12	4	1	173	20.166	4.4	14.5534	4	246.84	4	deprecated
XP_004314024.1	PREDICTED: LOW QUALITY PROTEIN: fumarylacetoacetase-like [Tursiops truncatus]	25.2907	7	64	7	1	344	37.854	6.52	94.9686	7	1038.5	7	deprecated
XP_004313994.1	PREDICTED: adenylate kinase isoenzyme 1 isoform 2 [Tursiops truncatus]	52.0619	8	72	8	1	194	21.66	8.63	137.04	8	1578.51	8	deprecated
XP_004313993.1	PREDICTED: adenylate kinase isoenzyme 1 isoform 1 [Tursiops truncatus]	47.8673	8	72	8	1	211	23.406	8.12	137.04	8	1578.51	8	deprecated
XP_004313989.1	PREDICTED: peptidyl-prolyl cis-trans isomerase G [Tursiops truncatus]	2.29885	1	2	1	1	609	72.797	10.54	2.51893	1	53.89	1	deprecated
XP_004313921.1	PREDICTED: macrophage-capping protein isoform 3 [Tursiops truncatus]	47.6048	10	108	10	1	334	37.149	7.14	134.782	10	2227.36	10	deprecated
XP_004313919.1	PREDICTED: macrophage-capping protein isoform 1 [Tursiops truncatus]	45.5587	10	108	10	1	349	38.804	6.07	134.782	10	2227.36	10	deprecated
XP_004313905.1	PREDICTED: myosin-10-like [Tursiops truncatus]	40.1747	8	44	4	1	229	26.116	7.52	62.0518	8	734.723	8	deprecated
XP_004313886.1	PREDICTED: proline-rich acidic protein 1 [Tursiops truncatus]	28.4615	2	3	2	1	130	14.635	4.97	6.00643	2	56.13	1	deprecated
XP_004313825.1	PREDICTED: pleckstrin [Tursiops truncatus]	8.28025	1	2	1	1	157	17.784	9.38	2.26083	1	40.15	1	deprecated
XP_004313822.1	PREDICTED: RNA-binding protein PNO1 [Tursiops truncatus]	6.34921	1	1	1	1	252	28.001	9.73	0	1			deprecated
XP_004313821.1	PREDICTED: calcineurin subunit B type 1 [Tursiops truncatus]	60.625	6	29	6	1	160	18.196	4.92	44.3463	6	557.03	6	deprecated
XP_004313791.1	PREDICTED: interleukin-36 gamma [Tursiops truncatus]	28.4247	3	20	3	1	292	32.795	5.8	30.123	3	388.392	3	deprecated
XP_004313777.1	PREDICTED: retinol dehydrogenase 16-like [Tursiops truncatus]	8.51735	2	8	2	1	317	35.631	7.96	11.7153	2	201.63	2	deprecated
XP_004313765.1	PREDICTED: alpha-sarcoglycan [Tursiops truncatus]	2.06186	1	2	1	1	388	42.884	6.52	1.8721	1	54.28	1	deprecated
XP_004313764.1	PREDICTED: collagen alpha-1(I) chain isoform 2 [Tursiops truncatus]	32.3731	28	185	27	1	1458	138.356	6.13	258.484	28	3630.97	28	deprecated
XP_004313763.1	PREDICTED: collagen alpha-1(I) chain isoform 1 [Tursiops truncatus]	32.2625	28	185	27	1	1463	138.928	5.87	258.484	28	3630.97	28	deprecated
XP_004313711.1	PREDICTED: utrophin-like, partial [Tursiops truncatus]	4.34783	2	7	2	1	736	84.634	5.26	4.80242	2	144.64	2	deprecated
XP_004313685.1	PREDICTED: UPF0556 protein C19orf10 homolog [Tursiops truncatus]	15	2	10	2	1	160	17.308	9.31	15.5987	2	168.3	2	deprecated
XP_004313622.1	PREDICTED: maleylacetoacetate isomerase [Tursiops truncatus]	81.383	9	73	9	1	188	20.779	5.9	117.013	9	1322.78	9	deprecated
XP_004313601.1	PREDICTED: transmembrane protein 109 [Tursiops truncatus]	4.61538	1	10	1	1	260	27.524	9.99	9.98085	1	178.87	1	deprecated
XP_004313598.1	PREDICTED: coiled-coil domain-containing protein 86 [Tursiops truncatus]	3.33333	1	2	1	1	360	40.89	10.42	2.47843	1	0	1	deprecated
XP_004313576.1	PREDICTED: RNA-binding motif protein, X chromosome-like [Tursiops truncatus]	8.95141	3	26	3	1	391	42.213	9.99	30.0612	3	516.162	3	deprecated
XP_004313538.1	PREDICTED: LOW QUALITY PROTEIN: neural cell adhesion molecule L1 [Tursiops truncatus]	14.5581	9	29	9	1	1154	128.215	5.91	46.2942	9	427.701	9	deprecated
XP_004313518.1	PREDICTED: cadherin-13-like, partial [Tursiops truncatus]	16.7742	2	18	2	1	155	17.253	5.67	25.7406	2	421.496	2	deprecated
XP_004313447.1	PREDICTED: properdin [Tursiops truncatus]	2.80172	1	6	1	1	464	50.788	7.9	2.84149	1	108.04	1	deprecated
XP_004313422.1	PREDICTED: cytochrome c oxidase subunit 7A1, mitochondrial-like [Tursiops truncatus]	28.75	2	10	2	1	80	8.974	9.99	15.255	2	247.135	2	deprecated
XP_004313395.1	PREDICTED: signal recognition particle 14 kDa protein-like [Tursiops truncatus]	12.7273	1	1	1	1	110	12.555	10.17			54.83	1	deprecated
XP_004313370.1	PREDICTED: raftlin-like [Tursiops truncatus]	3.92857	1	2	1	1	280	29.985	6.09	1.97055	1	38.81	1	deprecated
XP_004313360.1	PREDICTED: LOW QUALITY PROTEIN: EF-hand domain-containing protein D2 [Tursiops truncatus]	23.1959	4	18	3	1	194	21.814	4.91	14.0409	4	240.787	4	deprecated
XP_004313353.1	PREDICTED: protein DDI1 homolog 2 [Tursiops truncatus]	21.0526	5	18	5	1	399	44.487	5.15	29.6986	5	270.67	5	deprecated
XP_004313290.1	PREDICTED: chromodomain-helicase-DNA-binding protein 7-like [Tursiops truncatus]	2.19922	1	1	1	1	1546	172.425	7.96			0	1	deprecated
XP_004313262.1	PREDICTED: semaphorin-7A isoform 2 [Tursiops truncatus]	5.23883	2	6	2	1	649	72.955	7.62	5.0117	2	61.63	2	deprecated
XP_004313261.1	PREDICTED: semaphorin-7A isoform 1 [Tursiops truncatus]	5.12821	2	6	2	1	663	74.429	7.81	5.0117	2	61.63	2	deprecated
XP_004313250.1	PREDICTED: putative uncharacterized protein C1orf210 homolog [Tursiops truncatus]	30.0885	1	3	1	1	113	11.877	5.74	8.75189	1	0	1	deprecated
XP_004313192.1	PREDICTED: DNA mismatch repair protein Msh2-like, partial [Tursiops truncatus]	4.09836	1	2	1	1	366	40.768	7.08	2.34008	1	35.78	1	deprecated
XP_004313179.1	PREDICTED: tetratricopeptide repeat protein 7B [Tursiops truncatus]	4.81481	1	2	1	1	270	29.621	5.95	1.90074	1	43.06	1	deprecated
XP_004313173.1	PREDICTED: voltage-dependent L-type calcium channel subunit beta-3 [Tursiops truncatus]	4.16667	1	2	1	1	288	32.739	4.92	2.6396	1	92.31	1	deprecated
XP_004313148.1	PREDICTED: dystrophin-like, partial [Tursiops truncatus]	8.96739	2	4	2	1	368	41.169	6.95	5.94101	2	119.03	2	deprecated
XP_004313119.1	PREDICTED: ribosomal protein S6 kinase alpha-5, partial [Tursiops truncatus]	7.57576	1	2	1	1	132	14.359	9.2	2.61408	1	41.47	1	deprecated
XP_004313088.1	PREDICTED: breast carcinoma-amplified sequence 1-like [Tursiops truncatus]	28.8043	4	14	4	1	184	19.811	8.35	16.5492	4	261.431	4	deprecated
XP_004313019.1	PREDICTED: gastricsin [Tursiops truncatus]	5.12821	2	4	2	1	390	42.713	4.58	4.8154	2	28.3858	2	deprecated
XP_004313004.1	PREDICTED: syndecan-1 [Tursiops truncatus]	5.70571	1	4	1	1	333	33.994	4.61	0	1	97.06	1	deprecated
XP_004312969.1	PREDICTED: gamma-glutamyltranspeptidase 1 isoform 2 [Tursiops truncatus]	20	3	6	3	1	225	23.989	5.52	9.08487	3	93.2667	3	deprecated
XP_004312968.1	PREDICTED: gamma-glutamyltranspeptidase 1 isoform 1 [Tursiops truncatus]	12.8521	5	12	5	1	568	61.18	6.7	21.9904	5	258.155	5	deprecated
XP_004312958.1	PREDICTED: probable G-protein coupled receptor 21-like isoform 1 [Tursiops truncatus]	3.92157	1	7	1	1	408	48.117	5.44	11.7619	1	157.16	1	deprecated
XP_004312945.1	PREDICTED: F-box/LRR-repeat protein 16 [Tursiops truncatus]	24.8963	6	13	6	1	482	52.045	6.6	14.7458	5	210.097	6	deprecated
XP_004312929.1	PREDICTED: NT-3 growth factor receptor-like [Tursiops truncatus]	4.51807	1	2	1	1	332	37.828	7.88	3.83413	1	43.45	1	deprecated
XP_004312899.1	PREDICTED: von Willebrand factor-like, partial [Tursiops truncatus]	22.3404	1	2	1	1	94	10.543	5.81	2.12738	1	66.32	1	deprecated
XP_004312883.1	PREDICTED: cyclin-dependent kinase 2-associated protein 1 [Tursiops truncatus]	14.9425	1	2	1	1	87	9.595	9.19	2.38697	1	77.73	1	deprecated
XP_004312839.1	PREDICTED: elongation factor 2-like [Tursiops truncatus]	54.3478	18	177	17	1	368	40.842	6.05	258.077	18	2755.23	18	deprecated
XP_004312818.1	PREDICTED: 40S ribosomal protein S28 [Tursiops truncatus]	13.6364	1	14	1	1	88	9.994	11.46	21.4103	1	386.814	1	deprecated
XP_004312817.1	PREDICTED: NADH dehydrogenase [ubiquinone] 1 alpha subcomplex subunit 7 [Tursiops truncatus]	44.6809	3	20	3	1	94	10.377	10.33	28.3664	3	330.36	3	deprecated
XP_004312815.1	PREDICTED: ras-related protein Rab-11B isoform 2 [Tursiops truncatus]	47.2477	10	96	10	1	218	24.473	5.94	123.963	9	1692.54	10	deprecated
XP_004312782.1	PREDICTED: COMM domain-containing protein 5 [Tursiops truncatus]	28.5714	4	9	4	1	224	24.474	8.21	11.0435	3	242.941	4	deprecated
XP_004312734.1	PREDICTED: WD repeat-containing protein 37-like [Tursiops truncatus]	11.5512	1	4	1	1	303	33.521	6.4	2.69169	1	0	1	deprecated
XP_004312692.1	PREDICTED: LOW QUALITY PROTEIN: synaptotagmin-7 [Tursiops truncatus]	3.40502	2	3	2	1	558	62.327	8.53	2.89443	2	46.25	1	deprecated
XP_004312668.1	PREDICTED: developmentally-regulated GTP-binding protein 2 [Tursiops truncatus]	17.3077	5	12	5	1	364	40.665	8.88	20.066	5	224.85	5	deprecated
XP_004312657.1	PREDICTED: vacuolar protein sorting-associated protein 53 homolog, partial [Tursiops truncatus]	2.6087	1	2	1	1	460	51.33	6.86	2.05979	1	72.61	1	deprecated
XP_004312650.1	PREDICTED: guanine nucleotide-binding protein G(I)/G(S)/G(O) subunit gamma-10 [Tursiops truncatus]	22.0588	1	2	1	1	68	7.269	7.88	3.44981	1	50.21	1	deprecated
XP_004312642.1	PREDICTED: kinesin-like protein KIF1B, partial [Tursiops truncatus]	2.27273	1	2	1	1	484	53.553	6.48	2.36105	1	51.58	1	deprecated
XP_004312638.1	PREDICTED: retinoid-binding protein 7 [Tursiops truncatus]	17.9104	2	6	2	1	134	15.574	7.21	8.82437	2	117.823	2	deprecated
XP_004312606.1	PREDICTED: GATS-like protein 3 isoform 2 [Tursiops truncatus]	2.06186	1	1	1	1	291	32.155	5.55	0	1			deprecated
XP_004312605.1	PREDICTED: GATS-like protein 3 isoform 1 [Tursiops truncatus]	1.82371	1	1	1	1	329	36.028	5.35	0	1			deprecated
XP_004312599.1	PREDICTED: probable E3 ubiquitin-protein ligase HERC1, partial [Tursiops truncatus]	2.59259	2	4	2	1	810	89.36	6.2	4.90795	2	92.25	2	deprecated
XP_004312595.1	PREDICTED: coiled-coil domain-containing protein 124 [Tursiops truncatus]	9.21986	1	2	1	1	141	16.249	7.52	2.29087	1	18.83	1	deprecated
XP_004312555.1	PREDICTED: ras-related protein Rab-25 [Tursiops truncatus]	27.8846	5	10	5	1	208	23.112	6.35	10.8463	5	205.93	5	deprecated
XP_004312554.1	PREDICTED: prelamin-A/C isoform 4 [Tursiops truncatus]	48.5507	24	213	23	1	552	61.45	7.02	277.746	23	4360.54	24	deprecated
XP_004312553.1	PREDICTED: prelamin-A/C isoform 3 [Tursiops truncatus]	48.2085	30	222	29	1	614	69.243	6.64	264.626	29	3615.87	30	deprecated
XP_004312552.1	PREDICTED: prelamin-A/C isoform 2 [Tursiops truncatus]	51.4196	31	245	30	1	634	70.64	8.62	318.002	30	4697.48	31	deprecated
XP_004312551.1	PREDICTED: prelamin-A/C isoform 1 [Tursiops truncatus]	51.2048	32	257	31	1	664	74.149	7.18	329.083	31	4951.11	32	deprecated
XP_004312519.1	PREDICTED: cytohesin-2 isoform 2 [Tursiops truncatus]	2.75689	1	2	1	1	399	46.519	5.64	2.33301	1	45.85	1	deprecated
XP_004312518.1	PREDICTED: cytohesin-2 isoform 1 [Tursiops truncatus]	2.75	1	2	1	1	400	46.576	5.64	2.33301	1	45.85	1	deprecated
XP_004312500.1	PREDICTED: microtubule-associated protein 1S [Tursiops truncatus]	2.94427	1	4	1	1	951	100.052	6.6	3.5333	1	39.5	1	deprecated
XP_004312498.1	PREDICTED: bone marrow stromal antigen 2 [Tursiops truncatus]	6.25	1	4	1	1	160	17.75	6.29	4.42926	1	34.47	1	deprecated
XP_004312431.1	PREDICTED: septin-4 isoform 2 [Tursiops truncatus]	33.6245	8	25	7	1	458	53.073	6.33	33.9507	8	330.219	8	deprecated
XP_004312430.1	PREDICTED: septin-4 isoform 1 [Tursiops truncatus]	31.3008	8	25	7	1	492	56.812	6.44	33.9507	8	330.219	8	deprecated
XP_004312424.1	PREDICTED: nuclear pore complex protein Nup98-Nup96-like, partial [Tursiops truncatus]	2.59615	2	4	2	1	1040	117.421	5.64	4.18332	2	41.29	2	deprecated
XP_004312375.1	PREDICTED: NADH dehydrogenase [ubiquinone] 1 alpha subcomplex subunit 13 [Tursiops truncatus]	20.8333	3	26	3	1	144	16.99	9.44	35.3684	3	419.093	3	deprecated
XP_004312374.1	PREDICTED: yjeF N-terminal domain-containing protein 3 [Tursiops truncatus]	4.85075	1	2	1	1	268	28.932	6.84	2.52578	1	59.19	1	deprecated
XP_004312369.1	PREDICTED: AP-1 complex subunit sigma-1A [Tursiops truncatus]	6.25	1	2	1	1	112	13.608	8.6	0	1	47.09	1	deprecated
XP_004312363.1	PREDICTED: neurosecretory protein VGF [Tursiops truncatus]	17.561	7	14	7	1	615	67.341	4.82	16.9299	7	247.547	7	deprecated
XP_004312338.1	PREDICTED: SLIT-ROBO Rho GTPase-activating protein 1-like, partial [Tursiops truncatus]	2.75862	1	2	1	1	435	51.144	7.71	2.6639	1	87.79	1	deprecated
XP_004312327.1	PREDICTED: NADH dehydrogenase [ubiquinone] 1 beta subcomplex subunit 7 [Tursiops truncatus]	13.2653	1	8	1	1	98	11.164	10.24	10.6888	1	227.29	1	deprecated
XP_004312251.1	PREDICTED: synaptic vesicle membrane protein VAT-1 homolog [Tursiops truncatus]	59.601	15	174	15	1	401	42.733	6.02	328.292	15	2902.92	15	deprecated
XP_004312216.1	PREDICTED: cyclin-dependent kinase 5 isoform 2 [Tursiops truncatus]	17.3077	4	20	3	1	260	29.482	6.42	14.8345	4	175.15	4	deprecated
XP_004312215.1	PREDICTED: cyclin-dependent kinase 5 isoform 1 [Tursiops truncatus]	21.9178	6	27	5	1	292	33.24	7.66	19.1311	6	224.819	6	deprecated
XP_004312197.1	PREDICTED: histone H1.0-like [Tursiops truncatus]	11.3402	3	24	3	1	194	20.934	11.02	31.4466	3	427.226	3	deprecated
XP_004312170.1	PREDICTED: dystrophin-like [Tursiops truncatus]	14.9254	2	4	2	1	268	30.225	8.24	3.10217	2	107.08	2	deprecated
XP_004312076.1	PREDICTED: spondin-1-like, partial [Tursiops truncatus]	6.95652	1	2	1	1	115	12.709	8.15	1.75344	1	46.6	1	deprecated
XP_004312052.1	PREDICTED: myosin light polypeptide 6 isoform 2 [Tursiops truncatus]	84.106	11	111	8	1	151	16.95	4.55	141.704	10	2103.3	11	deprecated
XP_004312051.1	PREDICTED: myosin light polypeptide 6 isoform 1 [Tursiops truncatus]	66.2252	10	107	7	1	151	16.919	4.65	133.095	9	2013.06	10	deprecated
XP_004311939.1	PREDICTED: LOW QUALITY PROTEIN: nestin [Tursiops truncatus]	5.78279	6	12	6	1	1418	154.464	4.42	14.3716	6	194.38	6	deprecated
XP_004311934.1	PREDICTED: hepatoma-derived growth factor [Tursiops truncatus]	62.439	13	105	13	1	205	22.584	4.56	163.448	13	1322.49	13	deprecated
XP_004311928.1	PREDICTED: cellular retinoic acid-binding protein 2 [Tursiops truncatus]	42.029	5	9	5	1	138	15.711	5.21	10.7549	4	140.42	5	deprecated
XP_004311927.1	PREDICTED: brevican core protein [Tursiops truncatus]	13.8614	11	24	10	1	909	98.796	4.74	32.0733	11	278.409	11	deprecated
XP_004311888.1	PREDICTED: peroxisomal membrane protein PEX16 [Tursiops truncatus]	4.1791	1	2	1	1	335	38.339	9.7	0	1	0	1	deprecated
XP_004311837.1	PREDICTED: leiomodin-1 [Tursiops truncatus]	4.63122	2	4	2	1	583	64.455	9.33	2.57756	2	93.27	2	deprecated
XP_004311799.1	PREDICTED: U4/U6.U5 tri-snRNP-associated protein 1 [Tursiops truncatus]	12.0797	5	14	5	1	803	90.633	5.85	12.326	5	282.99	5	deprecated
XP_004311797.1	PREDICTED: UPF0696 protein C11orf68 homolog [Tursiops truncatus]	9.16335	2	6	2	1	251	27.395	5.34	7.15402	2	98.161	2	deprecated
XP_004311714.1	PREDICTED: integrin alpha-7 [Tursiops truncatus]	20.2392	13	41	13	1	1087	116.995	5.49	50.7674	13	426.075	12	deprecated
XP_004311688.1	PREDICTED: LOW QUALITY PROTEIN: bleomycin hydrolase [Tursiops truncatus]	10.1322	3	8	1	1	454	52.346	5.83	17.2566	3	169.91	3	deprecated
XP_004311626.1	PREDICTED: LOW QUALITY PROTEIN: F-box only protein 41 [Tursiops truncatus]	1.93182	1	2	1	1	880	94.998	8.27	3.08559	1	105.64	1	deprecated
XP_004311622.1	PREDICTED: protein phosphatase 1 regulatory subunit 1B [Tursiops truncatus]	40.1316	4	21	4	1	152	17.14	4.86	36.4908	4	391.298	4	deprecated
XP_004311605.1	PREDICTED: protein kinase C and casein kinase substrate in neurons protein 1 [Tursiops truncatus]	36.811	12	32	12	1	508	57.207	6.07	50.0264	12	675.171	12	deprecated
XP_004311465.1	PREDICTED: myosin-11 [Tursiops truncatus]	11.6162	2	8	2	1	198	22.149	6.92	8.43765	2	188.89	2	deprecated
XP_004311366.1	PREDICTED: calmodulin isoform 2 [Tursiops truncatus]	53.0201	7	215	7	1	149	16.827	4.22	315.405	6	4095.33	7	deprecated
XP_004311364.1	PREDICTED: guanine nucleotide-binding protein G(I)/G(S)/G(O) subunit gamma-8 [Tursiops truncatus]	10	1	1	0	0	70	7.836	7.14	1.84515	1			deprecated
XP_004311354.1	PREDICTED: LOW QUALITY PROTEIN: kinesin-like protein KIF1A-like [Tursiops truncatus]	6.9395	8	15	8	1	1686	189.554	6.65	17.0522	8	212.049	7	deprecated
XP_004311353.1	PREDICTED: serine--pyruvate aminotransferase, mitochondrial-like [Tursiops truncatus]	54.4153	14	137	14	1	419	45.442	8.65	181.449	14	2315.13	14	deprecated
XP_004311350.1	PREDICTED: A-kinase anchor protein 12 [Tursiops truncatus]	42.6734	45	254	45	1	1788	193.241	4.49	271.559	45	3376.55	45	deprecated
XP_004311309.1	PREDICTED: calcium-binding mitochondrial carrier protein SCaMC-2 isoform 4 [Tursiops truncatus]	2.77186	1	2	1	1	469	52.703	8.43	0	1	22.89	1	deprecated
XP_004311308.1	PREDICTED: calcium-binding mitochondrial carrier protein SCaMC-2 isoform 3 [Tursiops truncatus]	2.65849	1	2	1	1	489	54.494	8.97	0	1	22.89	1	deprecated
XP_004311307.1	PREDICTED: calcium-binding mitochondrial carrier protein SCaMC-2 isoform 2 [Tursiops truncatus]	2.59481	1	2	1	1	501	55.978	9.13	0	1	22.89	1	deprecated
XP_004311306.1	PREDICTED: calcium-binding mitochondrial carrier protein SCaMC-2 isoform 1 [Tursiops truncatus]	2.59481	1	2	1	1	501	55.112	8	0	1	22.89	1	deprecated
XP_004311305.1	PREDICTED: prostaglandin E synthase 2 [Tursiops truncatus]	16.9355	3	14	3	1	372	41.462	9.25	29.8122	3	311.211	3	deprecated
XP_004311304.1	PREDICTED: neutrophil gelatinase-associated lipocalin [Tursiops truncatus]	19.0955	3	6	3	1	199	22.884	9.17	9.19639	3	92.47	3	deprecated
XP_004311293.1	PREDICTED: CD81 antigen, partial [Tursiops truncatus]	30.8411	4	60	4	1	214	23.122	5.49	85.4999	4	1154.15	4	deprecated
XP_004311290.1	PREDICTED: protein TSSC4 [Tursiops truncatus]	9.53846	1	2	1	1	325	33.192	6.19	6.1445	1	70.07	1	deprecated
XP_004311252.1	PREDICTED: abhydrolase domain-containing protein 16A [Tursiops truncatus]	2.32975	1	2	1	1	558	63.117	7.99	3.26997	1	93.77	1	deprecated
XP_004311250.1	PREDICTED: lymphocyte antigen 6 complex locus protein G6c [Tursiops truncatus]	25.6	2	4	2	1	125	13.974	7.99	6.46426	2	82.51	2	deprecated
XP_004311247.1	PREDICTED: N(G),N(G)-dimethylarginine dimethylaminohydrolase 2 [Tursiops truncatus]	35.0877	7	40	7	1	285	29.747	6.01	52.8313	7	933.073	7	deprecated
XP_004311243.1	PREDICTED: heat shock 70 kDa protein 1-like [Tursiops truncatus]	19.6568	9	154	1	1	641	70.256	6.24	243.645	9	3201.87	9	deprecated
XP_004311230.1	PREDICTED: transmembrane emp24 domain-containing protein 1 [Tursiops truncatus]	13.2159	2	6	2	1	227	25.124	4.5	10.6101	2	140.24	2	deprecated
XP_004311228.1	PREDICTED: protein YIPF2 [Tursiops truncatus]	9.00322	1	1	1	1	311	34.54	6.09			35.46	1	deprecated
XP_004311224.1	PREDICTED: CLIP-associating protein 1-like, partial [Tursiops truncatus]	10.4478	1	2	1	1	67	7.26	8.81	1.98493	1	40.88	1	deprecated
XP_004311207.1	PREDICTED: band 3 anion transport protein [Tursiops truncatus]	14.6421	10	57	10	1	922	102.875	5.86	66.2575	9	903.614	10	deprecated
XP_004311085.1	PREDICTED: huntingtin, partial [Tursiops truncatus]	2.61115	3	6	3	1	1417	156.742	6.57	4.08317	3	23.15	3	deprecated
XP_004311082.1	PREDICTED: hepatocyte growth factor activator [Tursiops truncatus]	1.79372	1	1	1	1	669	71.323	7.88			0	1	deprecated
XP_004311070.1	PREDICTED: nucleolar protein 3 [Tursiops truncatus]	28.8462	4	18	4	1	208	22.697	4.18	28.9693	4	473.753	4	deprecated
XP_004311009.1	PREDICTED: fascin isoform 2 [Tursiops truncatus]	56.3559	20	141	20	1	472	52.451	7.01	200.333	19	2480.24	20	deprecated
XP_004311008.1	PREDICTED: fascin isoform 1 [Tursiops truncatus]	58.0122	21	165	21	1	493	54.717	6.87	235.623	20	2947.06	21	deprecated
XP_004311007.1	PREDICTED: actin, cytoplasmic 1 [Tursiops truncatus]	68.5333	18	1099	1	1	375	41.71	5.48	1466.01	17	18144.1	18	deprecated
XP_004310985.1	PREDICTED: toll-interacting protein [Tursiops truncatus]	28.5714	5	47	5	1	273	30.078	5.47	40.5187	5	432.853	5	deprecated
XP_004310930.1	PREDICTED: ubiquitin-like protein ISG15 [Tursiops truncatus]	8.3682	2	6	2	1	239	25.774	6.67	6.82679	2	166.773	2	deprecated
XP_004310929.1	PREDICTED: tyrosine-protein phosphatase non-receptor type 11-like [Tursiops truncatus]	2.6087	1	8	1	1	575	64.163	7.84	10.0588	1	192.34	1	deprecated
XP_004310894.1	PREDICTED: LOW QUALITY PROTEIN: zinc finger MYM-type protein 3 [Tursiops truncatus]	1.45138	1	2	1	1	1378	152.768	6.14	1.9732	1	54.79	1	deprecated
XP_004310858.1	PREDICTED: alpha/beta hydrolase domain-containing protein 11 [Tursiops truncatus]	19.802	4	17	4	1	303	33.523	8.24	25.0228	4	279.986	4	deprecated
XP_004310857.1	PREDICTED: syntaxin-1A [Tursiops truncatus]	46.875	11	30	10	1	288	33.041	5.24	45.6503	11	695.225	11	deprecated
XP_004310806.1	PREDICTED: protein FAM195B [Tursiops truncatus]	18.5567	1	2	1	1	97	11.063	9.41	2.32382	1	33.03	1	deprecated
XP_004310786.1	PREDICTED: eukaryotic translation initiation factor 4 gamma 3 [Tursiops truncatus]	6.97674	1	2	1	1	129	14.588	4.65	2.04158	1	36.86	1	deprecated
XP_004310784.1	PREDICTED: poly(U)-binding-splicing factor PUF60 [Tursiops truncatus]	20.6186	6	22	6	1	388	41.444	5.02	19.1452	6	339.341	6	deprecated
XP_004310773.1	PREDICTED: pyrroline-5-carboxylate reductase 3 [Tursiops truncatus]	25.9928	5	24	5	1	277	28.664	7.91	44.4449	4	493.108	5	deprecated
XP_004310770.1	PREDICTED: nicotinate phosphoribosyltransferase isoform 2 [Tursiops truncatus]	41.7745	14	87	14	1	541	58.316	5.97	157.468	14	1773.88	14	deprecated
XP_004310769.1	PREDICTED: nicotinate phosphoribosyltransferase isoform 1 [Tursiops truncatus]	46.5201	15	101	15	1	546	58.784	5.97	188.222	15	1963.67	15	deprecated
XP_004310755.1	PREDICTED: ankyrin repeat domain-containing protein 6 [Tursiops truncatus]	2.59259	1	3	1	1	270	29.82	8.51	3.82378	1	0	1	deprecated
XP_004310733.1	PREDICTED: diphosphomevalonate decarboxylase [Tursiops truncatus]	19.25	4	10	4	1	400	43.539	6.74	15.9044	4	78.26	4	deprecated
XP_004310667.1	PREDICTED: vesicle-associated membrane protein 2 [Tursiops truncatus]	19.186	2	18	1	1	172	18.642	5.26	29.9947	2	524.913	2	deprecated
XP_004310665.1	PREDICTED: protein SOX-15 [Tursiops truncatus]	29.8701	3	6	3	1	231	24.888	9.92	5.38107	3	97.49	3	deprecated
XP_004310663.1	PREDICTED: mannose-P-dolichol utilization defect 1 protein [Tursiops truncatus]	13.3603	3	17	3	1	247	26.655	9.25	15.3224	2	223.037	3	deprecated
XP_004310661.1	PREDICTED: sodium/potassium-transporting ATPase subunit beta-2 [Tursiops truncatus]	35.1724	9	24	9	1	290	33.313	8.13	33.2712	9	396.851	9	deprecated
XP_004310653.1	PREDICTED: trafficking protein particle complex subunit 1 [Tursiops truncatus]	5.51724	1	2	1	1	145	16.821	9.16	0	1	19.8	1	deprecated
XP_004310636.1	PREDICTED: LOW QUALITY PROTEIN: tektin-4-like [Tursiops truncatus]	2.07715	1	4	0	0	337	39.326	6.79	1.71455	1	41.4851	1	deprecated
XP_004310606.1	PREDICTED: uncharacterized protein LOC101326368 [Tursiops truncatus]	3.15789	1	8	1	1	380	42.402	10.89	13.9873	1	76.14	1	deprecated
XP_004310576.1	PREDICTED: protein kish-A-like [Tursiops truncatus]	7.03125	1	6	1	1	128	14.079	9.2	6.53272	1	178.703	1	deprecated
XP_004310567.1	PREDICTED: dipeptidase 1 [Tursiops truncatus]	19.6078	5	10	5	1	306	33.572	6.39	12.4211	5	143.44	5	deprecated
XP_004310528.1	PREDICTED: septin-5, partial [Tursiops truncatus]	37.4384	5	23	4	1	203	23.796	6.24	27.5968	5	220.507	5	deprecated
XP_004310517.1	PREDICTED: LOW QUALITY PROTEIN: armadillo repeat protein deleted in velo-cardio-facial syndrome homolog [Tursiops truncatus]	1.34855	1	2	1	1	964	104.097	6.9	1.95068	1	0	1	deprecated
XP_004310497.1	PREDICTED: LOW QUALITY PROTEIN: smoothelin-like protein 2-like [Tursiops truncatus]	3.07018	1	2	1	1	456	49.384	7.58	2.79587	1	78.45	1	deprecated
XP_004310455.1	PREDICTED: envoplakin [Tursiops truncatus]	10.3941	11	31	11	1	2030	231.16	6.96	45.0277	11	630.433	11	deprecated
XP_004310445.1	PREDICTED: histone H3.3 [Tursiops truncatus]	40.4412	4	118	1	1	136	15.319	11.27	192.53	4	1822.61	4	deprecated
XP_004310443.1	PREDICTED: WW domain-binding protein 2 [Tursiops truncatus]	8.04598	2	8	2	1	261	28.012	5.91	8.2739	2	136.56	2	deprecated
XP_004310439.1	PREDICTED: cyclin-dependent kinase 3 [Tursiops truncatus]	2.7027	1	8	0	4	296	33.677	9.06	7.07561	1	35.9242	1	deprecated
XP_004310428.1	PREDICTED: LOW QUALITY PROTEIN: endonuclease G, mitochondrial [Tursiops truncatus]	5.08475	1	2	1	1	295	32.358	9.6	0	1	16.07	1	deprecated
XP_004310424.1	PREDICTED: TBC1 domain family member 13 [Tursiops truncatus]	7.30594	1	1	1	1	219	25.516	4.86	1.99918	1			deprecated
XP_004310367.1	PREDICTED: LOW QUALITY PROTEIN: plakophilin-3 [Tursiops truncatus]	34.8578	18	50	18	1	809	88.051	9.58	80.5899	18	892.069	17	deprecated
XP_004310365.1	PREDICTED: phosphatidylserine synthase 2 [Tursiops truncatus]	5.7554	1	4	1	1	278	31.879	6.07	2.0034	1	0	1	deprecated
XP_004310337.1	PREDICTED: pyrroline-5-carboxylate reductase 1, mitochondrial isoform 2 [Tursiops truncatus]	5.28455	1	2	1	1	246	25.667	8.84	0	1	31.35	1	deprecated
XP_004310336.1	PREDICTED: pyrroline-5-carboxylate reductase 1, mitochondrial isoform 1 [Tursiops truncatus]	9.6875	2	6	2	1	320	33.472	7.55	5.84966	2	80.29	2	deprecated
XP_004310334.1	PREDICTED: tether containing UBX domain for GLUT4 [Tursiops truncatus]	24.6835	4	10	4	1	474	51.327	6.89	3.64383	3	67.9527	4	deprecated
XP_004310332.1	PREDICTED: LOW QUALITY PROTEIN: ras-related C3 botulinum toxin substrate 3 [Tursiops truncatus]	27.0833	5	38	1	1	192	21.338	8.15	34.5726	4	638.736	5	deprecated
XP_004310331.1	PREDICTED: L-xylulose reductase [Tursiops truncatus]	57.7869	9	70	9	1	244	25.557	5.94	124.387	9	1517.49	9	deprecated
XP_004332737.1	PREDICTED: LOW QUALITY PROTEIN: G protein-coupled receptor, family C, group 6, member A [Tursiops truncatus]	7.47126	1	1	1	1	522	59.33	6.39			0	1	identical
XP_004331364.1	PREDICTED: 40S ribosomal protein S27-like [Tursiops truncatus]	22.8916	2	10	1	1	83	9.325	8.94	11.8012	2	87.31	2	identical
XP_004331096.1	PREDICTED: ganglioside-induced differentiation-associated protein 1-like isoform 2 [Tursiops truncatus]	16.8966	5	12	5	1	290	33.473	9.11	18.5672	5	158.43	5	identical
XP_004331095.1	PREDICTED: ganglioside-induced differentiation-associated protein 1-like isoform 1 [Tursiops truncatus]	13.6872	5	12	5	1	358	41.282	8.69	18.5672	5	158.43	5	identical
XP_004330834.1	PREDICTED: methionine--tRNA ligase, mitochondrial-like [Tursiops truncatus]	3.03541	1	1	1	1	593	66.597	7.94	0	1			identical
XP_004330560.1	PREDICTED: histone H3.1-like [Tursiops truncatus]	5.14706	1	6	0	3	136	15.327	10.4	3.35261	1	72.4567	1	identical
XP_004329083.1	PREDICTED: proteasome subunit beta type-7-like [Tursiops truncatus]	3.61011	1	4	1	1	277	29.886	7.3	4.17448	1	0	1	identical
XP_004328715.1	PREDICTED: myosin regulatory light chain 2, skeletal muscle isoform type 2-like [Tursiops truncatus]	80	13	201	13	1	170	19.101	4.86	285.337	13	2959.79	13	identical
XP_004328516.1	PREDICTED: retinol dehydrogenase 12-like [Tursiops truncatus]	10.303	2	4	2	1	330	36.379	9.03	4.92994	2	86.17	2	identical
XP_004327933.1	PREDICTED: solute carrier family 2, facilitated glucose transporter member 2 [Tursiops truncatus]	1.9084	1	4	1	1	524	57.108	7.46	5.37514	1	53.48	1	identical
XP_004326537.1	PREDICTED: histone H2A type 1-A-like [Tursiops truncatus]	7.08661	1	22	0	2	127	13.681	9.74	17.2351	1	336.002	1	identical
XP_004326536.1	PREDICTED: histone H2B type 1-A-like [Tursiops truncatus]	15.748	2	82	0	2	127	14.334	10.2	32.1454	2	669.369	2	identical
XP_004326534.1	PREDICTED: histone H2B type 1-A-like [Tursiops truncatus]	15.748	2	82	0	2	127	14.294	10.07	32.1454	2	669.369	2	identical
XP_004326459.1	PREDICTED: retinol-binding protein 1 [Tursiops truncatus]	29.6296	5	16	5	1	135	15.799	4.92	17.6936	4	265.988	5	identical
XP_004326088.1	PREDICTED: WD repeat-containing protein 36-like [Tursiops truncatus]	1.00559	1	2	1	1	895	99.333	7.46	1.6788	1	0	1	identical
XP_004325127.1	PREDICTED: NADH dehydrogenase [ubiquinone] 1 alpha subcomplex subunit 8 [Tursiops truncatus]	41.2621	6	58	6	1	206	23.749	9.26	98.7024	6	863.098	6	identical
XP_004324907.1	PREDICTED: thyroxine-binding globulin [Tursiops truncatus]	25.4762	9	38	9	1	420	47.203	6.64	37.6525	9	700.309	9	identical
XP_004324772.1	PREDICTED: serine dehydratase-like [Tursiops truncatus]	41.3374	9	32	9	1	329	34.364	6.79	58.2407	9	625.148	9	identical
XP_004324704.1	PREDICTED: proenkephalin-A-like [Tursiops truncatus]	6.08365	1	2	1	1	263	29.973	6.61	2.85016	1	42.15	1	identical
XP_004323680.1	PREDICTED: potassium voltage-gated channel subfamily A member 1-like [Tursiops truncatus]	8.68687	4	10	1	1	495	56.232	5.14	6.31666	4	38.08	4	identical
XP_004323093.1	PREDICTED: myelin P2 protein [Tursiops truncatus]	23.4848	4	8	4	1	132	14.944	9.61	9.98803	4	126.662	4	identical
XP_004322473.1	PREDICTED: fatty acid-binding protein, intestinal-like [Tursiops truncatus]	14.3939	1	2	1	1	132	15.145	7.24	2.21549	1	30.56	1	identical
XP_004322264.1	PREDICTED: LOW QUALITY PROTEIN: neurofilament medium polypeptide [Tursiops truncatus]	48.2517	37	161	33	1	858	96.432	4.88	274.546	36	2571.26	36	identical
XP_004322052.1	PREDICTED: actin, aortic smooth muscle [Tursiops truncatus]	69.2308	19	493	1	1	377	41.982	5.39	623.214	19	7812.64	19	identical
XP_004321981.1	PREDICTED: pancreatic lipase-related protein 2 isoform 1 [Tursiops truncatus]	4.21053	1	5	1	1	475	53.291	7.9	0	1	0	1	identical
XP_004321705.1	PREDICTED: claudin-11 [Tursiops truncatus]	22.2222	2	9	2	1	207	22.051	7.94	12.1034	2	165.9	2	identical
XP_004321634.1	PREDICTED: 39S ribosomal protein L19, mitochondrial [Tursiops truncatus]	4.79452	1	2	1	1	292	33.589	9.45	0	1	0	1	identical
XP_004321498.1	PREDICTED: AMP deaminase 1 isoform 2 [Tursiops truncatus]	15.4639	9	20	8	1	776	89.627	7.17	32.6831	9	391.43	9	identical
XP_004321497.1	PREDICTED: AMP deaminase 1 isoform 1 [Tursiops truncatus]	15.3846	9	20	8	1	780	90.183	7.17	32.6831	9	391.43	9	identical
XP_004320698.1	PREDICTED: putative beclin-1-like protein-like [Tursiops truncatus]	2.31481	1	1	1	1	432	49.413	4.84			0	1	identical
XP_004319603.1	PREDICTED: 60S ribosomal protein L36a [Tursiops truncatus]	6.33803	1	4	1	1	142	16.399	10.36	3.37421	1	68.28	1	identical
XP_004319257.1	PREDICTED: vesicular glutamate transporter 2 [Tursiops truncatus]	13.0584	4	11	2	1	582	64.605	6.83	14.3239	4	118.17	4	identical
XP_004317794.1	PREDICTED: opalin [Tursiops truncatus]	38.4615	4	8	4	1	156	16.962	5.27	11.0996	4	110.097	4	identical
XP_004316797.1	PREDICTED: apolipoprotein A-IV [Tursiops truncatus]	60.2632	22	247	22	1	380	43.106	5.64	353	22	3610.34	22	identical
XP_004316553.1	PREDICTED: gastrokine-1 [Tursiops truncatus]	24.4565	3	6	3	1	184	20.275	8.13	8.87286	3	60.25	3	identical
XP_004315997.1	PREDICTED: complexin-2 [Tursiops truncatus]	37.3134	4	10	4	1	134	15.385	5.08	19.4965	4	134.19	4	identical
XP_004315616.1	PREDICTED: geranylgeranyl pyrophosphate synthase-like [Tursiops truncatus]	4.87805	1	2	1	1	246	28.456	5.76	1.64116	1	30.28	1	identical
XP_004315079.1	PREDICTED: leucine-rich repeat-containing protein 19 [Tursiops truncatus]	2.97297	1	2	1	1	370	42.735	5.12	2.39234	1	18.98	1	identical
XP_004314411.1	PREDICTED: uricase-like [Tursiops truncatus]	35.6436	10	24	10	1	303	34.937	7.88	34.42	10	362.677	10	identical
XP_004313909.1	PREDICTED: S-methylmethionine--homocysteine S-methyltransferase BHMT2 [Tursiops truncatus]	37.4656	10	58	7	1	363	39.974	7.85	78.8322	10	921.638	10	identical
XP_004313350.1	PREDICTED: vitamin K-dependent protein S [Tursiops truncatus]	16.7407	10	38	10	1	675	75.027	5.59	36.659	10	491.537	10	identical
XP_004311827.1	PREDICTED: renin isoform 2 [Tursiops truncatus]	11.0553	2	4	2	1	398	43.733	6.04	5.80149	2	91.53	2	identical
XP_004311826.1	PREDICTED: renin isoform 1 [Tursiops truncatus]	10.9726	2	4	2	1	401	44.062	6.24	5.80149	2	91.53	2	identical
XP_004311545.1	PREDICTED: small muscular protein [Tursiops truncatus]	40.6977	3	10	3	1	86	9.298	9.16	18.9371	3	270.034	3	identical
XP_004332783.1	PREDICTED: LOW QUALITY PROTEIN: scavenger receptor cysteine rich domain containing (5 domains), partial [Tursiops truncatus]	4.3387	3	6	3	1	1429	149.426	6.62	7.16499	3	115.163	3	major
XP_004332771.1	PREDICTED: LOW QUALITY PROTEIN: nudix (nucleoside diphosphate linked moiety X)-type motif 19 [Tursiops truncatus]	5.17241	2	4	2	1	406	45.72	6.71	6.48023	2	75.4901	2	major
XP_004332768.1	PREDICTED: LOW QUALITY PROTEIN: protein phosphatase 1, catalytic subunit, gamma isozyme, partial [Tursiops truncatus]	8.11594	3	20	1	1	345	39.826	6.55	17.8863	3	212.603	3	major
XP_004332760.1	PREDICTED: LOW QUALITY PROTEIN: UTP14, U3 small nucleolar ribonucleoprotein, homolog A (yeast) [Tursiops truncatus]	1.66667	1	2	1	1	780	88.532	9.1	0	1	22.17	1	major
XP_004332743.1	PREDICTED: LOW QUALITY PROTEIN: tyrosine 3-monooxygenase/tryptophan 5-monooxygenase activation protein, theta polypeptide [Tursiops truncatus]	50.2041	13	252	10	1	245	27.744	4.86	342.127	13	4230.58	13	major
XP_004332724.1	PREDICTED: LOW QUALITY PROTEIN: malignant fibrous histiocytoma amplified sequence 1, partial [Tursiops truncatus]	0.755124	1	2	0	0	927	103.452	8.15	1.93654	1	32.71	1	major
XP_004332717.1	PREDICTED: LOW QUALITY PROTEIN: Williams Beuren syndrome chromosome region 27 [Tursiops truncatus]	4.18605	1	2	1	1	215	22.87	8.13	2.09654	1	25.9	1	major
XP_004332712.1	PREDICTED: LOW QUALITY PROTEIN: hematological and neurological expressed 1-like [Tursiops truncatus]	16.7568	2	8	2	1	185	19.772	9.19	7.86746	2	82.89	2	major
XP_004332693.1	PREDICTED: LOW QUALITY PROTEIN: proline, glutamate and leucine rich protein 1 [Tursiops truncatus]	1.59433	1	2	1	1	1129	118.452	4.4	0	1	54.23	1	major
XP_004332689.1	PREDICTED: LOW QUALITY PROTEIN: transmembrane emp24 domain trafficking protein 2 [Tursiops truncatus]	4.83871	1	2	1	1	248	27.701	9.5	2.11017	1	34.89	1	major
XP_004332686.1	PREDICTED: LOW QUALITY PROTEIN: potassium channel tetramerisation domain containing 12 [Tursiops truncatus]	30.1435	5	28	5	1	209	22.757	5.26	35.8527	5	482.189	5	major
XP_004332684.1	PREDICTED: LOW QUALITY PROTEIN: serine hydroxymethyltransferase 2 (mitochondrial) [Tursiops truncatus]	50.9921	16	110	16	1	504	55.861	8.47	149.371	16	1930.68	16	major
XP_004332681.1	PREDICTED: LOW QUALITY PROTEIN: T-cell lymphoma invasion and metastasis 2 [Tursiops truncatus]	1.78571	1	5	1	1	1064	119.537	6.27	0	1	0	1	major
XP_004332679.1	PREDICTED: LOW QUALITY PROTEIN: prolyl-tRNA synthetase 2, mitochondrial (putative) [Tursiops truncatus]	3.37662	1	2	1	1	385	42.007	5.35	2.36785	1	42.63	1	major
XP_004332673.1	PREDICTED: LOW QUALITY PROTEIN: eukaryotic translation initiation factor 2A, 65kDa [Tursiops truncatus]	13.4812	6	16	6	1	586	65.268	8.91	22.8461	6	145.729	6	major
XP_004332664.1	PREDICTED: LOW QUALITY PROTEIN: APEX nuclease (multifunctional DNA repair enzyme) 1 [Tursiops truncatus]	39.0879	9	44	9	1	307	34.512	8.25	46.3657	8	796.28	8	major
XP_004332637.1	PREDICTED: LOW QUALITY PROTEIN: huntingtin interacting protein 1 related, partial [Tursiops truncatus]	12.527	3	13	3	1	463	50.413	6.09	12.3223	3	141.25	3	major
XP_004332636.1	PREDICTED: LOW QUALITY PROTEIN: heterogeneous nuclear ribonucleoprotein A/B, partial [Tursiops truncatus]	25.2918	6	48	5	1	257	28.654	9.22	40.5822	6	700.305	6	major
XP_004332606.1	PREDICTED: LOW QUALITY PROTEIN: uncharacterized protein C6orf132 homolog [Tursiops truncatus]	11.2142	7	17	7	1	1186	124.906	9.5	27.7605	7	272.675	7	major
XP_004332594.1	PREDICTED: LOW QUALITY PROTEIN: trinucleotide repeat containing 18 [Tursiops truncatus]	0.514895	1	1	1	1	2719	286.67	8.57			0	1	major
XP_004332592.1	PREDICTED: LOW QUALITY PROTEIN: lethal giant larvae homolog 1 (Drosophila) [Tursiops truncatus]	20	12	30	12	1	1065	114.736	6.25	39.979	11	457.056	12	major
XP_004332591.1	PREDICTED: LOW QUALITY PROTEIN: myeloid/lymphoid or mixed-lineage leukemia 2, partial [Tursiops truncatus]	1.23705	2	11	2	1	3476	373.463	7.94	5.85873	1	53.29	2	major
XP_004332576.1	PREDICTED: LOW QUALITY PROTEIN: EPS8-like 2 [Tursiops truncatus]	16.1631	8	33	8	1	662	72.875	6.09	47.3121	8	598.038	8	major
XP_004332555.1	PREDICTED: LOW QUALITY PROTEIN: suppressor APC domain containing 2 [Tursiops truncatus]	2.99625	1	10	1	1	267	28.838	5.29	10.9212	1	108.83	1	major
XP_004332550.1	PREDICTED: LOW QUALITY PROTEIN: mitochondrial ribosomal protein S25 [Tursiops truncatus]	11.5607	1	2	1	1	173	19.972	8.63	2.71665	1	49.99	1	major
XP_004332548.1	PREDICTED: LOW QUALITY PROTEIN: serine/arginine-rich splicing factor 2 [Tursiops truncatus]	15.0485	3	11	3	1	206	23.508	11.66	9.52203	2	212.137	3	major
XP_004332541.1	PREDICTED: LOW QUALITY PROTEIN: coiled-coil domain containing 136 [Tursiops truncatus]	11.6945	3	8	3	1	419	47.756	4.46	10.7932	3	150.88	3	major
XP_004332531.1	PREDICTED: LOW QUALITY PROTEIN: spectrin, beta, non-erythrocytic 4, partial [Tursiops truncatus]	1.63148	1	4	1	1	1042	117.319	5.55	8.89603	1	69.2	1	major
XP_004332529.1	PREDICTED: LOW QUALITY PROTEIN: phosphoribosyl pyrophosphate amidotransferase [Tursiops truncatus]	5.75139	2	4	2	1	539	59.918	6.2	2.82954	2	53.87	2	major
XP_004332524.1	PREDICTED: LOW QUALITY PROTEIN: endonuclease domain containing 1 [Tursiops truncatus]	29.3886	9	41	9	1	507	56.149	6.42	50.0635	9	722.46	9	major
XP_004332521.1	PREDICTED: LOW QUALITY PROTEIN: casein kinase 2, alpha prime polypeptide, partial [Tursiops truncatus]	21.519	5	10	4	1	316	37.214	8.57	9.84546	5	184.07	5	major
XP_004332515.1	PREDICTED: LOW QUALITY PROTEIN: synaptosomal-associated protein, 23kDa [Tursiops truncatus]	15	2	16	2	1	220	24.442	5.03	13.4905	2	241.37	2	major
XP_004332501.1	PREDICTED: LOW QUALITY PROTEIN: SPEG complex locus, partial [Tursiops truncatus]	1.62569	2	4	2	1	2522	274.273	8.27	3.7636	2	107.15	2	major
XP_004332499.1	PREDICTED: LOW QUALITY PROTEIN: FK506 binding protein 2, 13kDa [Tursiops truncatus]	25.4717	3	16	3	1	106	11.52	8.16	18.9606	3	256.13	3	major
XP_004332496.1	PREDICTED: LOW QUALITY PROTEIN: negative elongation factor complex member A [Tursiops truncatus]	4.19162	1	2	1	1	501	53.762	8.84	0	1	29.26	1	major
XP_004332458.1	PREDICTED: LOW QUALITY PROTEIN: Rho GTPase activating protein 10 [Tursiops truncatus]	3.19635	1	2	1	1	219	23.537	5.94			0	1	major
XP_004332429.1	PREDICTED: LOW QUALITY PROTEIN: ubiquitin-conjugating enzyme E2N [Tursiops truncatus]	34.2105	5	49	1	1	152	16.898	5.57	70.8132	5	522.256	5	major
XP_004332411.1	PREDICTED: LOW QUALITY PROTEIN: retinoblastoma binding protein 5 [Tursiops truncatus]	1.70732	1	2	1	1	410	44.821	4.97			54.327	1	major
XP_004332410.1	PREDICTED: LOW QUALITY PROTEIN: Rho GTPase activating protein 1, partial [Tursiops truncatus]	16.3978	5	23	5	1	372	42.393	8.27	23.5699	5	256.724	5	major
XP_004332403.1	PREDICTED: LOW QUALITY PROTEIN: G protein pathway suppressor 1 [Tursiops truncatus]	27.2727	8	30	8	1	418	47.398	5.88	34.8391	8	249.105	8	major
XP_004332386.1	PREDICTED: LOW QUALITY PROTEIN: heat shock 70kDa protein 2 [Tursiops truncatus]	32.1875	19	222	15	1	640	70.449	6.01	305.117	19	3815.69	19	major
XP_004332372.1	PREDICTED: LOW QUALITY PROTEIN: zinc finger protein 185 (LIM domain) [Tursiops truncatus]	37.1353	9	30	9	1	377	39.663	9.19	43.8946	9	415.771	9	major
XP_004332368.1	PREDICTED: LOW QUALITY PROTEIN: TSC22 domain family, member 4 [Tursiops truncatus]	20.5607	4	11	3	1	321	33.307	5.69	7.71052	4	191.981	4	major
XP_004332331.1	PREDICTED: LOW QUALITY PROTEIN: A kinase (PRKA) anchor protein 5 [Tursiops truncatus]	27.5701	8	17	8	1	428	47.398	5.1	11.8215	8	176.711	8	major
XP_004332330.1	PREDICTED: LOW QUALITY PROTEIN: adenylate kinase 3 [Tursiops truncatus]	43.949	5	16	5	1	157	18.093	7.28	25.0901	5	416.484	5	major
XP_004332319.1	PREDICTED: LOW QUALITY PROTEIN: scaffold attachment factor B [Tursiops truncatus]	8.40544	5	27	3	1	809	91.808	6.55	39.7403	5	599.783	5	major
XP_004332288.1	PREDICTED: LOW QUALITY PROTEIN: tubulin folding cofactor C [Tursiops truncatus]	10.8824	2	6	2	1	340	38.353	5.47	8.89339	2	122.013	2	major
XP_004332263.1	PREDICTED: LOW QUALITY PROTEIN: exosome component 6 [Tursiops truncatus]	6.09756	1	2	1	1	246	25.874	5.52	3.46756	1	64.51	1	major
XP_004332219.1	PREDICTED: LOW QUALITY PROTEIN: ribosomal protein L17 [Tursiops truncatus]	23.7288	4	38	4	1	177	20.681	10.3	40.0068	4	343.451	4	major
XP_004332218.1	PREDICTED: LOW QUALITY PROTEIN: Y box binding protein 2 [Tursiops truncatus]	11.0092	3	18	0	2	327	34.028	10.42	26.3316	3	381.166	3	major
XP_004332200.1	PREDICTED: LOW QUALITY PROTEIN: dipeptidyl-peptidase 9 [Tursiops truncatus]	3.49819	2	6	2	1	829	93.772	6.33	7.83924	2	74.84	2	major
XP_004332189.1	PREDICTED: LOW QUALITY PROTEIN: keratin 75 [Tursiops truncatus]	2.38095	2	24	1	1	714	79.614	5.07	16.1465	2	101.718	2	major
XP_004332137.1	PREDICTED: LOW QUALITY PROTEIN: dolichol kinase [Tursiops truncatus]	1.85874	1	4	1	1	538	59.051	8.6	3.79485	1	82.9633	1	major
XP_004332113.1	PREDICTED: LOW QUALITY PROTEIN: dynamin 1 [Tursiops truncatus]	45.9534	27	96	20	1	729	82.024	8.21	145.009	26	1710.75	27	major
XP_004332110.1	PREDICTED: LOW QUALITY PROTEIN: malectin [Tursiops truncatus]	21.1111	7	40	7	1	270	30.461	5.24	42.6461	7	519.445	7	major
XP_004332080.1	PREDICTED: serine/threonine-protein kinase DCLK2-like, partial [Tursiops truncatus]	8.78378	1	2	1	1	148	16.308	10.55	2.48376	1	24.66	1	major
XP_004332042.1	PREDICTED: U6 snRNA-associated Sm-like protein LSm2-like [Tursiops truncatus]	45.2381	1	14	1	1	42	4.788	8.19	23.949	1	574.177	1	major
XP_004332002.1	PREDICTED: 60S acidic ribosomal protein P1-like isoform 1 [Tursiops truncatus]	22.807	1	10	1	1	114	11.683	4.37			557.313	1	major
XP_004331999.1	PREDICTED: tumor suppressor candidate gene 1 protein-like [Tursiops truncatus]	11.4035	1	2	1	1	114	12.61	11.72	3.62394	1	34.91	1	major
XP_004331992.1	PREDICTED: alanine aminotransferase 1-like, partial [Tursiops truncatus]	47.5524	4	31	4	1	143	15.657	7.25	45.6505	4	437.853	4	major
XP_004331984.1	PREDICTED: histone H2A.x-like, partial [Tursiops truncatus]	16.9811	1	22	0	2	53	5.616	12.02	17.2351	1	336.002	1	major
XP_004331974.1	PREDICTED: aldehyde dehydrogenase family 3 member B1-like, partial [Tursiops truncatus]	20.8333	2	4	2	1	96	10.653	8.15	4.54041	2	85.987	2	major
XP_004331971.1	PREDICTED: programmed cell death protein 5-like [Tursiops truncatus]	9.42623	2	8	2	1	244	27.915	8.1	12.5435	2	199.587	2	major
XP_004331947.1	PREDICTED: CLIP-associating protein 1-like, partial [Tursiops truncatus]	27.5362	1	6	1	1	69	7.431	5.91	11.7648	1	118.083	1	major
XP_004331908.1	PREDICTED: phosphopantothenate--cysteine ligase-like, partial [Tursiops truncatus]	15	2	5	2	1	200	21.171	8.48	1.76405	1	153.8	2	major
XP_004331897.1	PREDICTED: RNA-binding protein 4B-like [Tursiops truncatus]	7.30594	1	10	1	1	219	24.08	7.44	14.8449	1	306.496	1	major
XP_004331895.1	PREDICTED: deoxyhypusine hydroxylase-like, partial [Tursiops truncatus]	36.1446	1	4	1	1	83	9.13	4.63	0	1	0	1	major
XP_004331853.1	PREDICTED: pterin-4-alpha-carbinolamine dehydratase 2-like, partial [Tursiops truncatus]	25.8621	1	2	1	1	58	6.531	9.31	0	1	15.86	1	major
XP_004331829.1	PREDICTED: histone H2A type 1-like [Tursiops truncatus]	49.2308	4	165	2	0	130	14.111	10.9	234.696	4	2156.01	4	major
XP_004331777.1	PREDICTED: glycerol kinase-like [Tursiops truncatus]	4.53721	2	9	1	1	551	60.198	6.54	12.4691	2	135.66	2	major
XP_004331775.1	PREDICTED: acyl-CoA synthetase family member 3, mitochondrial-like, partial [Tursiops truncatus]	5.19481	1	2	1	1	385	43.083	9.16	3.19472	1	0	1	major
XP_004331756.1	PREDICTED: translation initiation factor eIF-2B subunit gamma-like, partial [Tursiops truncatus]	12.1693	3	8	3	1	378	42.534	5.55	5.00461	3	63.82	3	major
XP_004331745.1	PREDICTED: huntingtin-interacting protein 1-related protein-like, partial [Tursiops truncatus]	4.70348	2	4	2	1	489	55.986	6.65	4.68196	2	68.09	2	major
XP_004331744.1	PREDICTED: KN motif and ankyrin repeat domain-containing protein 2-like, partial [Tursiops truncatus]	6.21302	1	6	1	1	338	36.409	5.06	7.82495	1	154.683	1	major
XP_004331728.1	PREDICTED: malignant T-cell-amplified sequence 1-like [Tursiops truncatus]	24.8619	4	18	4	1	181	20.547	8.98	15.2491	4	143.934	4	major
XP_004331711.1	PREDICTED: putative acyl-coenzyme A thioesterase 6-like, partial [Tursiops truncatus]	7.92952	1	4	1	1	227	25.197	7.88	8.89161	1	96.5	1	major
XP_004331685.1	PREDICTED: ras-related protein Rap-2a-like, partial [Tursiops truncatus]	23.0769	2	4	0	2	91	10.188	4.72	4.00842	2	67.91	2	major
XP_004331682.1	PREDICTED: cyclin-dependent kinase 18-like, partial [Tursiops truncatus]	2.23464	1	8	0	4	358	41.23	8.9	7.07561	1	35.9242	1	major
XP_004331655.1	PREDICTED: X-ray repair cross-complementing protein 6-like [Tursiops truncatus]	6.25	2	4	2	1	256	29.345	8.34	4.44977	2	32.6897	2	major
XP_004331635.1	PREDICTED: neuron-specific calcium-binding protein hippocalcin [Tursiops truncatus]	41.4508	8	22	5	1	193	22.413	4.97	27.2011	8	431.417	8	major
XP_004331605.1	PREDICTED: lamin-B1-like, partial [Tursiops truncatus]	36.7876	5	16	5	1	193	22.256	5.01	15.253	5	237.224	5	major
XP_004331603.1	PREDICTED: phosphatidylinositol 4,5-bisphosphate 3-kinase catalytic subunit beta isoform-like [Tursiops truncatus]	2.35294	1	2	1	1	340	38.717	7.66	0	1	41.3	1	major
XP_004331547.1	PREDICTED: tyrosine-protein phosphatase non-receptor type 11-like, partial [Tursiops truncatus]	23.7838	2	9	2	1	185	21.138	6.2	16.9786	2	175.22	2	major
XP_004331532.1	PREDICTED: leucine-rich repeat-containing protein 7-like, partial [Tursiops truncatus]	2.79255	1	2	1	1	752	83.857	8.75	0	1	24.42	1	major
XP_004331518.1	PREDICTED: neuronal migration protein doublecortin-like, partial [Tursiops truncatus]	7.65957	2	4	2	1	235	26.72	9.8	2.73874	2	46.233	2	major
XP_004331510.1	PREDICTED: kelch repeat and BTB domain-containing protein 11-like [Tursiops truncatus]	20.2177	8	15	8	1	643	67.978	6.13	20.3143	7	211.516	8	major
XP_004331506.1	PREDICTED: peripheral plasma membrane protein CASK-like, partial [Tursiops truncatus]	7.75401	2	4	2	1	374	42.458	8.85	5.88042	2	76.4034	2	major
XP_004331503.1	PREDICTED: coatomer subunit gamma-2-like, partial [Tursiops truncatus]	15.4867	2	11	2	1	226	25.503	4.75	15.1304	2	162.42	2	major
XP_004331490.1	PREDICTED: ferritin heavy chain-like [Tursiops truncatus]	6.04396	1	4	1	1	182	21.123	6.35	4.83797	1	66.41	1	major
XP_004331477.1	PREDICTED: protein S100-B-like [Tursiops truncatus]	40.2174	3	58	3	1	92	10.679	4.59	110.749	3	597.827	3	major
XP_004331446.1	PREDICTED: patatin-like phospholipase domain-containing protein 4-like [Tursiops truncatus]	11.6438	1	2	1	1	146	16.083	5.26	3.50839	1	70.03	1	major
XP_004331425.1	PREDICTED: EPM2A-interacting protein 1 [Tursiops truncatus]	10.3618	4	8	4	1	608	69.73	6.47	12.2003	4	155.48	4	major
XP_004331422.1	PREDICTED: ubiquilin-2-like isoform 4 [Tursiops truncatus]	16.7969	5	24	4	1	512	55.022	5.55	36.4351	5	477.035	5	major
XP_004331421.1	PREDICTED: ubiquilin-2-like isoform 3 [Tursiops truncatus]	15.0877	5	24	4	1	570	60.225	5.21	36.4351	5	477.035	5	major
XP_004331420.1	PREDICTED: ubiquilin-2-like isoform 2 [Tursiops truncatus]	14.527	5	24	4	1	592	62.79	5.22	36.4351	5	477.035	5	major
XP_004331419.1	PREDICTED: ubiquilin-2-like isoform 1 [Tursiops truncatus]	13.7821	5	24	4	1	624	65.72	5.22	36.4351	5	477.035	5	major
XP_004331411.1	PREDICTED: phosphorylase b kinase regulatory subunit alpha, skeletal muscle isoform-like [Tursiops truncatus]	15.4839	1	1	1	1	155	17.419	5.14	3.06204	1			major
XP_004331388.1	PREDICTED: DPY30 domain-containing protein 1-like [Tursiops truncatus]	3.97727	1	1	1	1	176	20.663	4.36			0	1	major
XP_004331347.1	PREDICTED: myomegalin-like [Tursiops truncatus]	1.68539	1	2	0	0	356	38.673	7.61	1.8119	1			major
XP_004331345.1	PREDICTED: NADH dehydrogenase [ubiquinone] 1 alpha subcomplex subunit 4-like [Tursiops truncatus]	12.1951	1	10	1	1	82	9.408	9.48	10.8705	1	120.673	1	major
XP_004331343.1	PREDICTED: LOW QUALITY PROTEIN: cyclin-dependent kinase 20-like [Tursiops truncatus]	2.31214	1	8	0	4	346	38.385	6.58	7.07561	1	35.9242	1	major
XP_004331311.1	PREDICTED: protein phosphatase 1F-like, partial [Tursiops truncatus]	21.0227	4	12	4	1	352	38.79	6.13	18.903	4	148.2	4	major
XP_004331266.1	PREDICTED: 2'-5'-oligoadenylate synthase-like protein 1-like, partial [Tursiops truncatus]	4.48718	1	2	1	1	312	35.256	6.87	1.82385	1	32.25	1	major
XP_004331245.1	PREDICTED: 40S ribosomal protein S21-like [Tursiops truncatus]	15.2174	1	4	1	1	92	10.142	9.42	7.85765	1	69.13	1	major
XP_004331232.1	PREDICTED: inositol polyphosphate 1-phosphatase-like [Tursiops truncatus]	14.8867	2	18	2	1	309	33.687	5.81	20.1982	2	143.483	2	major
XP_004331194.1	PREDICTED: LOW QUALITY PROTEIN: histone deacetylase 1-like [Tursiops truncatus]	1.25523	1	1	0	2	478	54.93	5.3	0	1			major
XP_004331193.1	PREDICTED: group XV phospholipase A2-like [Tursiops truncatus]	2.69608	1	2	1	1	408	45.887	6.99	2.29039	1	25.68	1	major
XP_004331187.1	PREDICTED: low-density lipoprotein receptor-related protein 2-like, partial [Tursiops truncatus]	28.4879	22	76	22	1	1197	134.261	4.89	119.549	22	1468.64	22	major
XP_004331169.1	PREDICTED: pre-mRNA-splicing factor SPF27-like [Tursiops truncatus]	5.77778	1	2	1	1	225	26.107	6.65	2.83721	1	49.88	1	major
XP_004331150.1	PREDICTED: transmembrane protease serine 13-like, partial [Tursiops truncatus]	6.77291	1	2	1	1	251	27.979	7.25	2.70894	1	89.94	1	major
XP_004331139.1	PREDICTED: GTPase IMAP family member 4-like [Tursiops truncatus]	9.65732	2	6	2	1	321	36.757	7.93	3.58563	2	44.8167	2	major
XP_004331136.1	PREDICTED: NIF3-like protein 1-like, partial [Tursiops truncatus]	11.6788	1	5	1	1	137	14.862	5.67	5.87999	1	21.53	1	major
XP_004331122.1	PREDICTED: LOW QUALITY PROTEIN: filamin-A-like [Tursiops truncatus]	50.5856	84	771	78	1	2647	280.621	6.15	1096.71	84	11911.8	83	major
XP_004331085.1	PREDICTED: ras-related protein Rab-39A-like [Tursiops truncatus]	5.06912	1	14	0	11	217	25.049	7.68	19.9582	1	268.156	1	major
XP_004331068.1	PREDICTED: leucine-rich repeat LGI family member 3-like [Tursiops truncatus]	14.0684	2	6	2	1	263	29.982	8.68	7.28524	2	115.233	2	major
XP_004331026.1	PREDICTED: LOW QUALITY PROTEIN: myosin-3-like [Tursiops truncatus]	19.3798	33	175	1	1	1935	222.724	5.8	261.132	32	3092.91	32	major
XP_004330994.1	PREDICTED: leiomodin-3 isoform 2 [Tursiops truncatus]	1.59574	1	2	1	1	564	65.001	5.59	2.06709	1	39.16	1	major
XP_004330993.1	PREDICTED: leiomodin-3 isoform 1 [Tursiops truncatus]	1.5544	1	2	1	1	579	66.65	5.15	2.06709	1	39.16	1	major
XP_004330983.1	PREDICTED: LOW QUALITY PROTEIN: ephrin type-A receptor 2-like, partial [Tursiops truncatus]	1.14823	1	2	0	2	958	106.542	6.32	2.79748	1	49.2	1	major
XP_004330977.1	PREDICTED: aminomethyltransferase, mitochondrial, partial [Tursiops truncatus]	10	3	6	3	1	390	42.358	7.65	8.35307	3	117.697	3	major
XP_004330956.1	PREDICTED: stathmin-4-like isoform 2 [Tursiops truncatus]	4.79042	1	1	1	1	167	19.294	5.5			0	1	major
XP_004330955.1	PREDICTED: stathmin-4-like isoform 1 [Tursiops truncatus]	4.2328	1	1	1	1	189	22.043	5.76			0	1	major
XP_004330953.1	PREDICTED: apolipoprotein O-like, partial [Tursiops truncatus]	32.5397	2	7	2	1	126	13.867	9.82	14.1268	2	130.737	2	major
XP_004330950.1	PREDICTED: cytochrome P450 3A24-like, partial [Tursiops truncatus]	30.1887	2	10	2	1	106	12.271	9.07	11.8673	2	105.62	2	major
XP_004330859.1	PREDICTED: guanine nucleotide-binding protein G(I)/G(S)/G(O) subunit gamma-12-like [Tursiops truncatus]	22.2222	1	2	1	1	72	8.078	8.97	4.55679	1	53.59	1	major
XP_004330847.1	PREDICTED: leucine-rich repeat LGI family member 3-like, partial [Tursiops truncatus]	5.43478	1	2	1	1	276	30.77	7.31	3.69335	1	69.06	1	major
XP_004330843.1	PREDICTED: amyloid beta A4 precursor protein-binding family A member 2-like, partial [Tursiops truncatus]	4.33673	1	2	1	1	392	42.914	7.69	0	1	54.51	1	major
XP_004330820.1	PREDICTED: myosin light chain kinase 3-like [Tursiops truncatus]	1.24417	1	2	0	4	643	68.628	6.16	1.74858	1	31.42	1	major
XP_004330816.1	PREDICTED: protein S100-A11-like [Tursiops truncatus]	6.79612	1	2	1	1	103	11.476	7.28	1.76598	1	42.12	1	major
XP_004330807.1	PREDICTED: galectin-related protein-like [Tursiops truncatus]	50.5814	6	40	6	1	172	18.944	5.35	61.6413	5	699.849	6	major
XP_004330805.1	PREDICTED: putative transferase CAF17, mitochondrial-like [Tursiops truncatus]	9.31034	2	8	2	1	290	31.506	9.23	11.415	2	244.34	2	major
XP_004330801.1	PREDICTED: cytochrome P450 4A11-like [Tursiops truncatus]	10.3297	4	12	4	1	455	52.056	8.31	18.6961	4	209.695	4	major
XP_004330783.1	PREDICTED: cytoskeleton-associated protein 4-like, partial [Tursiops truncatus]	25.8015	14	45	14	1	655	72.227	5.29	59.6263	14	762.87	14	major
XP_004330757.1	PREDICTED: cytoplasmic protein NCK2-like, partial [Tursiops truncatus]	2.55591	1	2	1	1	313	34.679	6.09	0	1	20.24	1	major
XP_004330734.1	PREDICTED: transmembrane protein 214 isoform 2 [Tursiops truncatus]	2.49221	1	2	1	1	642	71.68	9.26	2.43445	1	49.02	1	major
XP_004330733.1	PREDICTED: transmembrane protein 214 isoform 1 [Tursiops truncatus]	2.32897	1	2	1	1	687	76.86	9.1	2.43445	1	49.02	1	major
XP_004330691.1	PREDICTED: carbonic anhydrase 1-like [Tursiops truncatus]	56.3218	11	115	11	1	261	28.936	7.83	167.335	10	2050.72	11	major
XP_004330689.1	PREDICTED: COMM domain-containing protein 10-like, partial [Tursiops truncatus]	6.76692	1	2	1	1	133	15.231	6.95			46.62	1	major
XP_004330657.1	PREDICTED: glucose-fructose oxidoreductase domain-containing protein 1-like [Tursiops truncatus]	9.61538	3	8	3	1	312	34.465	6.96	6.43339	3	40	3	major
XP_004330647.1	PREDICTED: hemoglobin subunit beta-like [Tursiops truncatus]	77.7778	12	1788	10	1	126	13.893	5.76	2139.71	11	31345.9	12	major
XP_004330579.1	PREDICTED: surfeit locus protein 6 [Tursiops truncatus]	6.77966	1	2	1	1	354	40.5	10.51	1.84059	1	72.73	1	major
XP_004330576.1	PREDICTED: disks large homolog 3-like [Tursiops truncatus]	13.7615	2	4	2	1	218	25.245	5.49	5.1599	2	43.15	2	major
XP_004330561.1	PREDICTED: ubiquitin-40S ribosomal protein S27a-like [Tursiops truncatus]	5.80645	1	26	1	1	155	17.778	9.7	25.7689	1	298.38	1	major
XP_004330559.1	PREDICTED: histone H2A type 3-like [Tursiops truncatus]	49.2308	4	165	2	0	130	14.113	11.05	234.696	4	2156.01	4	major
XP_004330558.1	PREDICTED: histone H2B type 3-B-like [Tursiops truncatus]	35.7143	5	144	2	1	126	13.93	10.32	124.941	5	1840.81	5	major
XP_004330516.1	PREDICTED: extracellular matrix protein 1 isoform 3 [Tursiops truncatus]	49.7608	12	72	12	1	418	46.356	6.47	86.2887	12	913.506	12	major
XP_004330515.1	PREDICTED: extracellular matrix protein 1 isoform 2 [Tursiops truncatus]	51.1971	15	94	15	1	543	60.721	6.81	98.04	15	1083.19	15	major
XP_004330514.1	PREDICTED: extracellular matrix protein 1 isoform 1 [Tursiops truncatus]	49.3783	15	94	15	1	563	62.748	6.77	98.04	15	1083.19	15	major
XP_004330512.1	PREDICTED: gamma-glutamylaminecyclotransferase [Tursiops truncatus]	25.1748	3	5	3	1	143	16.228	6.79	4.48879	2	48.88	3	major
XP_004330500.1	PREDICTED: myosin-4-like, partial [Tursiops truncatus]	1.04987	1	18	0	3	1143	133.213	5.39	26.6142	1	371.134	1	major
XP_004330462.1	PREDICTED: 1-acylglycerol-3-phosphate O-acyltransferase ABHD5-like [Tursiops truncatus]	15.5902	4	12	4	1	449	49.87	6.6	12.2081	4	168.17	4	major
XP_004330458.1	PREDICTED: transmembrane protease serine 11D-like [Tursiops truncatus]	50.8711	7	24	7	1	287	31.947	8.44	33.3356	7	299.94	7	major
XP_004330457.1	PREDICTED: uncharacterized protein LOC101331538, partial [Tursiops truncatus]	2.43902	1	2	1	1	410	43.583	7.96	1.97823	1	43.42	1	major
XP_004330445.1	PREDICTED: 39S ribosomal protein L11, mitochondrial-like isoform 2 [Tursiops truncatus]	10.8434	1	2	1	1	166	18.225	9.82	2.23515	1	80.51	1	major
XP_004330444.1	PREDICTED: 39S ribosomal protein L11, mitochondrial-like isoform 1 [Tursiops truncatus]	9.375	1	2	1	1	192	20.718	9.99	2.23515	1	80.51	1	major
XP_004330410.1	PREDICTED: formimidoyltransferase-cyclodeaminase [Tursiops truncatus]	54.5064	18	138	18	1	466	50.428	6.79	224.71	17	2157.99	18	major
XP_004330400.1	PREDICTED: transcription factor BTF3-like [Tursiops truncatus]	31.677	3	24	3	1	161	17.546	6.19	41.4885	3	345.338	3	major
XP_004330399.1	PREDICTED: receptor-type tyrosine-protein phosphatase delta-like, partial [Tursiops truncatus]	6.14203	4	8	4	1	1042	115.177	6.11	10.0789	4	273.65	4	major
XP_004330383.1	PREDICTED: target of Myb protein 1-like, partial [Tursiops truncatus]	23.6145	6	26	6	1	415	45.751	5.06	36.0773	6	786.902	6	major
XP_004330367.1	PREDICTED: 39S ribosomal protein L21, mitochondrial-like, partial [Tursiops truncatus]	13.6364	1	4	1	1	154	16.751	8.53	3.95026	1	76.9833	1	major
XP_004330357.1	PREDICTED: 40S ribosomal protein S27-like [Tursiops truncatus]	9.52381	1	2	0	2	84	9.461	9.28	0	1	30.34	1	major
XP_004330336.1	PREDICTED: sorting nexin-6-like, partial [Tursiops truncatus]	33.3333	3	16	3	1	117	13.34	6.8	22.4909	3	358.605	3	major
XP_004330331.1	PREDICTED: serine/threonine-protein phosphatase 2A 55 kDa regulatory subunit B beta isoform-like, partial [Tursiops truncatus]	10.5691	1	4	1	1	123	14.273	8.7	6.04412	1	52.83	1	major
XP_004330307.1	PREDICTED: LOW QUALITY PROTEIN: twinfilin-1, partial [Tursiops truncatus]	31.6129	7	24	6	1	310	35.453	8.31	38.5832	7	461.78	7	major
XP_004330299.1	PREDICTED: carbonic anhydrase 12-like, partial [Tursiops truncatus]	10.3896	5	22	5	1	539	60.32	8.59	32.2931	5	372.603	5	major
XP_004330274.1	PREDICTED: secernin-1-like [Tursiops truncatus]	44.2029	11	58	11	1	414	46.215	4.75	73.8479	10	989.187	10	major
XP_004330272.1	PREDICTED: ras-related protein Ral-A-like [Tursiops truncatus]	35.9223	4	25	2	1	206	23.525	7.11	41.4557	4	412.007	4	major
XP_004330263.1	PREDICTED: hydroxysteroid dehydrogenase-like protein 2-like, partial [Tursiops truncatus]	51.7857	5	47	5	1	168	18.714	7.74	96.911	5	732.375	5	major
XP_004330238.1	PREDICTED: alpha-synuclein-like, partial [Tursiops truncatus]	100	1	1	1	1	37	4.09	3.18			0	1	major
XP_004330235.1	PREDICTED: dysbindin-like, partial [Tursiops truncatus]	11.1111	1	8	1	1	108	12.436	5.1	11.7492	1	21.96	1	major
XP_004330226.1	PREDICTED: TP53RK-binding protein [Tursiops truncatus]	10.2857	2	8	2	1	175	19.634	7.42	6.9252	2	118.645	2	major
XP_004330221.1	PREDICTED: copper transport protein ATOX1-like [Tursiops truncatus]	39.1304	1	4	1	1	46	5.121	6.76	7.93093	1	60.99	1	major
XP_004330217.1	PREDICTED: adiponectin-like [Tursiops truncatus]	31.405	6	50	6	1	242	26.223	5.78	66.361	6	1057.18	6	major
XP_004330193.1	PREDICTED: LOW QUALITY PROTEIN: zinc transporter 1-like [Tursiops truncatus]	2.04461	1	2	1	1	538	58.619	6.6	1.8465	1	43.23	1	major
XP_004330183.1	PREDICTED: transmembrane emp24 domain-containing protein 10-like, partial [Tursiops truncatus]	10.9756	1	4	1	1	82	9.911	8.72	1.68497	1	0	1	major
XP_004330155.1	PREDICTED: protein CREG1-like [Tursiops truncatus]	39.6313	5	25	5	1	217	23.617	8.6	39.3356	5	366.81	5	major
XP_004330118.1	PREDICTED: electrogenic sodium bicarbonate cotransporter 1-like, partial [Tursiops truncatus]	8.96739	3	6	3	1	368	41.346	7.4	6.81196	3	79.0533	3	major
XP_004330106.1	PREDICTED: LOW QUALITY PROTEIN: protein FAM22F-like [Tursiops truncatus]	2.48705	1	10	1	1	965	102.447	8			0	1	major
XP_004330069.1	PREDICTED: ADP-ribosyl cyclase 2-like [Tursiops truncatus]	5	1	8	1	1	260	29.086	5.63	5.37552	1	46.62	1	major
XP_004330068.1	PREDICTED: dnaJ homolog subfamily C member 13-like, partial [Tursiops truncatus]	2.35911	1	6	1	1	763	87.452	6.64	5.67282	1	68.8267	1	major
XP_004330050.1	PREDICTED: stathmin-2-like [Tursiops truncatus]	6.0241	1	2	1	1	166	19.255	7.9	1.75913	1	49.5	1	major
XP_004330024.1	PREDICTED: NADH dehydrogenase [ubiquinone] 1 alpha subcomplex subunit 4-like, partial [Tursiops truncatus]	11.4943	1	10	1	1	87	9.61	8.85	10.8705	1	120.673	1	major
XP_004329991.1	PREDICTED: phospholemman-like [Tursiops truncatus]	13.0435	1	8	1	1	92	10.455	8.78	7.93756	1	155.23	1	major
XP_004329981.1	PREDICTED: tropomodulin-2-like, partial [Tursiops truncatus]	48.6188	7	16	7	1	181	20.089	9.26	25.2071	7	329.106	7	major
XP_004329935.1	PREDICTED: metalloproteinase inhibitor 2, partial [Tursiops truncatus]	8.53659	1	3	1	1	164	18.071	8.53	2.08442	1	81.14	1	major
XP_004329899.1	PREDICTED: presenilins-associated rhomboid-like protein, mitochondrial-like, partial [Tursiops truncatus]	11.7647	1	2	1	1	170	19.214	9.83	2.75129	1	65.27	1	major
XP_004329891.1	PREDICTED: small ubiquitin-related modifier 1-like [Tursiops truncatus]	17.1642	3	12	3	1	134	15.352	6.55	0	1	185.488	3	major
XP_004329881.1	PREDICTED: secretogranin-2-like [Tursiops truncatus]	8.80282	3	6	3	1	568	65.217	4.77	10.3848	3	129.407	3	major
XP_004329859.1	PREDICTED: small integral membrane protein 13-like [Tursiops truncatus]	34.4828	1	2	1	1	87	9.903	6.35	3.67513	1	55.05	1	major
XP_004329793.1	PREDICTED: 3-hydroxyisobutyryl-CoA hydrolase, mitochondrial-like, partial [Tursiops truncatus]	23.2877	4	10	4	1	146	16.572	9.76	12.9442	4	82.6109	4	major
XP_004329785.1	PREDICTED: ADP-ribosylation factor-like protein 2 [Tursiops truncatus]	26.3158	3	12	3	1	152	16.494	4.89	11.7405	3	140.938	3	major
XP_004329766.1	PREDICTED: 15 kDa interferon-responsive protein-like [Tursiops truncatus]	10.687	1	2	1	1	131	15.311	7.31	0	1	28.89	1	major
XP_004329725.1	PREDICTED: carbamoyl-phosphate synthase [ammonia], mitochondrial-like, partial [Tursiops truncatus]	52.9644	18	705	18	1	506	54.559	7.99	1171.01	18	13525.1	18	major
XP_004329724.1	PREDICTED: uncharacterized protein LOC101337469 [Tursiops truncatus]	31.25	7	79	2	1	352	40.951	5.34	72.7596	5	692.959	7	major
XP_004329708.1	PREDICTED: splicing factor, proline- and glutamine-rich [Tursiops truncatus]	15.9605	8	54	7	1	708	76.068	9.38	65.2826	8	942.189	8	major
XP_004329653.1	PREDICTED: calcium/calmodulin-dependent protein kinase type IV-like, partial [Tursiops truncatus]	5.85774	1	4	1	1	239	26.532	5.02	5.20474	1	44.52	1	major
XP_004329640.1	PREDICTED: NADH dehydrogenase [ubiquinone] 1 subunit C2-like [Tursiops truncatus]	9.16667	1	2	1	1	120	13.925	8.88	2.96537	1	58.99	1	major
XP_004329631.1	PREDICTED: aldehyde dehydrogenase family 1 member A3-like, partial [Tursiops truncatus]	6.31229	2	14	0	1	301	32.947	7.9	14.5411	2	189.908	2	major
XP_004329626.1	PREDICTED: microtubule-associated protein tau, partial [Tursiops truncatus]	65.4412	5	26	2	1	136	14.473	8.95	48.1307	5	326.513	5	major
XP_004329621.1	PREDICTED: sorbin and SH3 domain-containing protein 1-like [Tursiops truncatus]	15.1613	10	36	9	1	930	102.964	9.2	44.1247	10	470.353	10	major
XP_004329619.1	PREDICTED: keratin, type I microfibrillar 48 kDa, component 8C-1-like [Tursiops truncatus]	1.69082	1	2	0	5	414	47.1	5.02	2.25472	1	52.83	1	major
XP_004329608.1	PREDICTED: RAC-gamma serine/threonine-protein kinase-like, partial [Tursiops truncatus]	18.8119	3	13	1	1	202	23.201	5.34	7.1177	3	73.9422	3	major
XP_004329560.1	PREDICTED: centrosomal protein of 290 kDa-like, partial [Tursiops truncatus]	1.94647	1	2	0	0	411	48.327	5.01	2.16098	1	38.74	1	major
XP_004329545.1	PREDICTED: V-type proton ATPase subunit H-like [Tursiops truncatus]	31.25	5	32	5	1	240	28.409	5.55	55.5611	5	589.01	5	major
XP_004329500.1	PREDICTED: UPF0600 protein C5orf51-like [Tursiops truncatus]	25.9016	5	31	5	1	305	34.576	5.16	43.5793	5	360.292	5	major
XP_004329468.1	PREDICTED: adrenodoxin, mitochondrial-like [Tursiops truncatus]	9.89011	1	4	1	1	91	10.091	4.63	5.91508	1	80.41	1	major
XP_004329427.1	PREDICTED: ras suppressor protein 1-like [Tursiops truncatus]	36.7521	4	22	3	1	117	13.299	4.88	15.2234	4	186.584	4	major
XP_004329421.1	PREDICTED: caM kinase-like vesicle-associated protein isoform 3 [Tursiops truncatus]	61.0723	13	42	13	1	429	45.809	5.07	65.6131	13	626.5	13	major
XP_004329419.1	PREDICTED: caM kinase-like vesicle-associated protein isoform 1 [Tursiops truncatus]	48.2679	11	34	11	1	433	47.249	5.69	47.9867	11	495.947	11	major
XP_004329405.1	PREDICTED: eukaryotic translation initiation factor 1-like [Tursiops truncatus]	45.5556	2	21	1	1	90	10.234	7.39	25.7118	1	454.597	2	major
XP_004329404.1	PREDICTED: choline transporter-like protein 1-like, partial [Tursiops truncatus]	11.8852	2	4	2	1	244	28.089	9.42	4.85201	2	57.47	2	major
XP_004329403.1	PREDICTED: 40S ribosomal protein S23-like [Tursiops truncatus]	5.47945	1	2	1	1	146	16.223	10.32	2.19163	1	41.97	1	major
XP_004329390.1	PREDICTED: dual specificity protein phosphatase 3 isoform 2 [Tursiops truncatus]	56.7568	6	36	6	1	185	20.464	7.3	34.1194	5	564.443	6	major
XP_004329389.1	PREDICTED: dual specificity protein phosphatase 3 isoform 1 [Tursiops truncatus]	23.431	4	22	4	1	239	26.239	8.72	28.7594	4	384.98	4	major
XP_004329324.1	PREDICTED: troponin T, cardiac muscle [Tursiops truncatus]	4.18605	2	4	2	1	215	26.141	9.88	4.99831	2	49.18	2	major
XP_004329257.1	PREDICTED: dihydrolipoyl dehydrogenase, mitochondrial-like, partial [Tursiops truncatus]	8.09524	1	12	1	1	210	22.452	8.84	16.2352	1	351.143	1	major
XP_004329256.1	PREDICTED: stAR-related lipid transfer protein 9-like, partial [Tursiops truncatus]	1.99115	1	2	1	1	452	50.381	8.31	0	1	35.55	1	major
XP_004329224.1	PREDICTED: E3 ubiquitin-protein ligase TRIM21-like [Tursiops truncatus]	2.98507	1	4	1	1	469	53.674	6.6	0	1	24.43	1	major
XP_004329208.1	PREDICTED: histone H3.2-like [Tursiops truncatus]	19.3277	3	46	0	3	119	13.528	11.72	41.5102	3	675.249	3	major
XP_004329207.1	PREDICTED: histone H2B type 1-B-like [Tursiops truncatus]	35.7143	5	144	2	1	126	13.972	10.32	124.941	5	1840.81	5	major
XP_004329204.1	PREDICTED: histone H2A type 1-like [Tursiops truncatus]	49.2308	4	165	2	0	130	14.127	11.05	234.696	4	2156.01	4	major
XP_004329201.1	PREDICTED: histone H1.1-like [Tursiops truncatus]	28.4404	5	35	2	1	218	22.161	11.06	40.8934	4	810.261	5	major
XP_004329193.1	PREDICTED: ras-related GTP-binding protein B-like [Tursiops truncatus]	4.09836	1	2	1	1	244	28.92	5.92	1.78979	1	0	1	major
XP_004329177.1	PREDICTED: calcium uniporter protein, mitochondrial-like, partial [Tursiops truncatus]	10.6742	1	4	1	1	178	20.793	6.19	6.42672	1	72.31	1	major
XP_004329172.1	PREDICTED: LOW QUALITY PROTEIN: adenosine deaminase, partial [Tursiops truncatus]	7.40741	3	14	3	1	432	48.843	5.41	16.522	3	205.544	3	major
XP_004329171.1	PREDICTED: cAMP-dependent protein kinase inhibitor gamma [Tursiops truncatus]	21.0526	1	2	1	1	76	7.936	4.36	2.3743	1	56.57	1	major
XP_004329151.1	PREDICTED: uncharacterized protein LOC101326664 [Tursiops truncatus]	11.3074	4	60	4	0	283	31.042	9.7	40.6904	4	615.2	4	major
XP_004329131.1	PREDICTED: kynurenine/alpha-aminoadipate aminotransferase, mitochondrial-like, partial [Tursiops truncatus]	14.2045	3	23	3	1	352	39.854	7.3	21.0419	3	411.657	3	major
XP_004329124.1	PREDICTED: mitochondrial translocator assembly and maintenance protein 41 homolog [Tursiops truncatus]	8.60927	1	3	1	1	151	16.793	9.03			89.21	1	major
XP_004329121.1	PREDICTED: adipocyte plasma membrane-associated protein [Tursiops truncatus]	19.5455	3	27	3	1	220	25.156	7.05	38.1292	3	412.217	3	major
XP_004329056.1	PREDICTED: chromobox protein homolog 3 [Tursiops truncatus]	36.612	4	29	4	1	183	20.826	5.33	44.7667	4	423.466	4	major
XP_004329031.1	PREDICTED: nischarin-like [Tursiops truncatus]	5.88235	2	8	2	1	527	57.935	5.99	10.2323	2	115.13	2	major
XP_004329026.1	PREDICTED: armadillo repeat-containing X-linked protein 2 [Tursiops truncatus]	3.23625	1	4	1	1	618	63.946	8.65	5.63436	1	203.61	1	major
XP_004328990.1	PREDICTED: tropomyosin alpha-4 chain isoform 4 [Tursiops truncatus]	43.5484	13	125	4	1	248	28.592	4.7	177.723	12	2261.58	13	major
XP_004328989.1	PREDICTED: tropomyosin alpha-4 chain isoform 3 [Tursiops truncatus]	43.1452	13	159	6	0	248	28.504	4.69	221.501	12	2502.94	13	major
XP_004328988.1	PREDICTED: tropomyosin alpha-4 chain isoform 2 [Tursiops truncatus]	41.9014	15	127	6	0	284	32.82	4.73	186.086	15	1794.31	15	major
XP_004328987.1	PREDICTED: tropomyosin alpha-4 chain isoform 1 [Tursiops truncatus]	41.5493	15	161	8	1	284	32.733	4.73	229.865	15	2035.7	15	major
XP_004328966.1	PREDICTED: immunoglobulin-binding protein 1-like, partial [Tursiops truncatus]	4.96894	1	2	1	1	322	36.735	8.19	2.95033	1	96.45	1	major
XP_004328964.1	PREDICTED: NADH dehydrogenase [ubiquinone] 1 beta subcomplex subunit 2, mitochondrial-like [Tursiops truncatus]	6.60377	1	11	1	1	106	12.149	6.8	0	1	58.46	1	major
XP_004328961.1	PREDICTED: immunoglobulin J chain [Tursiops truncatus]	42.4051	4	26	4	1	158	17.983	4.98	17.1394	4	343.4	4	major
XP_004328957.1	PREDICTED: myotubularin-related protein 5-like, partial [Tursiops truncatus]	7.10872	6	25	6	1	1674	186.182	6.86	17.6595	6	210.677	6	major
XP_004328932.1	PREDICTED: heat shock 70 kDa protein-like [Tursiops truncatus]	7.24638	1	14	1	1	138	15.132	5.07	20.5446	1	333.906	1	major
XP_004328922.1	PREDICTED: sorting nexin-8, partial [Tursiops truncatus]	1.63934	1	1	1	1	427	48.723	8.59			0	1	major
XP_004328921.1	PREDICTED: 7,8-dihydro-8-oxoguanine triphosphatase [Tursiops truncatus]	9.61538	1	2	1	1	156	18.024	5.21	2.8234	1	30.06	1	major
XP_004328917.1	PREDICTED: small VCP/p97-interacting protein-like, partial [Tursiops truncatus]	21.9178	2	4	2	1	73	7.967	8.48	5.06856	2	57.47	2	major
XP_004328885.1	PREDICTED: TRAF2 and NCK-interacting protein kinase-like [Tursiops truncatus]	3.11203	2	4	2	1	482	54.286	7.49	1.9169	2	48.71	2	major
XP_004328882.1	PREDICTED: histone-lysine N-methyltransferase SETD7-like, partial [Tursiops truncatus]	21.673	4	12	4	1	263	28.993	4.4	14.9344	4	299.396	4	major
XP_004328853.1	PREDICTED: eukaryotic translation initiation factor 4E type 2 [Tursiops truncatus]	6.93878	1	2	1	1	245	28.345	8.9	0	1	14.35	1	major
XP_004328845.1	PREDICTED: cytochrome P450 1A2-like [Tursiops truncatus]	29.4574	14	40	11	1	516	58.272	8.53	55.8523	14	516.108	14	major
XP_004328821.1	PREDICTED: LOW QUALITY PROTEIN: biliverdin reductase A-like [Tursiops truncatus]	41.9263	10	55	10	1	353	39.605	8.22	71.5152	10	708.578	10	major
XP_004328807.1	PREDICTED: redox-regulatory protein FAM213A [Tursiops truncatus]	39.3013	9	70	9	1	229	25.539	8.82	90.7976	9	1132.79	9	major
XP_004328795.1	PREDICTED: mitochondrial import inner membrane translocase subunit Tim9 [Tursiops truncatus]	56.1798	4	33	4	1	89	10.371	7.21	37.8895	4	428.197	4	major
XP_004328772.1	PREDICTED: multiple coagulation factor deficiency protein 2-like isoform 2 [Tursiops truncatus]	27.5862	2	18	2	1	145	16.296	4.7	25.1246	2	332.497	2	major
XP_004328742.1	PREDICTED: coatomer subunit zeta-1 isoform 3 [Tursiops truncatus]	12.3377	1	10	1	1	154	17.613	4.79	17.153	1	319.99	1	major
XP_004328741.1	PREDICTED: coatomer subunit zeta-1 isoform 2 [Tursiops truncatus]	24.8588	3	16	3	1	177	20.185	4.81	25.7944	3	376.57	3	major
XP_004328740.1	PREDICTED: coatomer subunit zeta-1 isoform 1 [Tursiops truncatus]	14.6341	2	12	2	1	205	23.274	4.98	19.8509	2	356.023	2	major
XP_004328734.1	PREDICTED: paralemmin-2-like [Tursiops truncatus]	10.7438	2	4	2	1	242	26.262	5.05	1.74401	2	67.37	2	major
XP_004328724.1	PREDICTED: formiminotransferase N-terminal subdomain-containing protein-like, partial [Tursiops truncatus]	5.92593	1	2	1	1	135	14.324	5.81	1.78809	1	37.59	1	major
XP_004328695.1	PREDICTED: kinesin light chain 1-like, partial [Tursiops truncatus]	15.544	5	16	2	1	386	42.972	9.06	17.0388	5	196.523	5	major
XP_004328651.1	PREDICTED: fermitin family homolog 1-like, partial [Tursiops truncatus]	6.41026	1	2	1	1	234	26.515	4.64	3.25426	1	0	1	major
XP_004328648.1	PREDICTED: leukotriene-B(4) omega-hydroxylase 1-like [Tursiops truncatus]	8.39695	5	10	5	1	524	59.925	7.36	7.41059	5	98.8406	5	major
XP_004328643.1	PREDICTED: olfactomedin-like protein 3 [Tursiops truncatus]	31.7734	9	49	9	1	406	45.838	6.8	71.3924	9	864.788	9	major
XP_004328624.1	PREDICTED: elongation factor 1-alpha 1-like, partial [Tursiops truncatus]	25	2	81	0	2	100	11.37	8.94	111.217	2	800.286	2	major
XP_004328622.1	PREDICTED: cytoplasmic polyadenylation element-binding protein 3-like, partial [Tursiops truncatus]	7.09677	1	2	1	1	155	17.194	4.91	2.63146	1	47.59	1	major
XP_004328602.1	PREDICTED: ammonium transporter Rh type C-like [Tursiops truncatus]	10.7417	3	8	3	1	391	42.39	6.35	22.6335	3	182.207	3	major
XP_004328592.1	PREDICTED: homeodomain-only protein-like [Tursiops truncatus]	61.6438	2	5	2	1	73	8.221	4.61	8.37957	1	59.4633	2	major
XP_004328576.1	PREDICTED: LOW QUALITY PROTEIN: pleckstrin homology domain-containing family O member 2 [Tursiops truncatus]	8.05785	2	4	2	1	484	52.384	6.81	0	2	38.97	2	major
XP_004328552.1	PREDICTED: 40S ribosomal protein S12-like [Tursiops truncatus]	34.8485	3	42	3	1	132	14.422	6.32	58.2541	2	1366.15	3	major
XP_004328548.1	PREDICTED: RWD domain-containing protein 3-like isoform 2 [Tursiops truncatus]	3.74532	1	2	1	1	267	30.42	6.87	0	1	23.2	1	major
XP_004328547.1	PREDICTED: RWD domain-containing protein 3-like isoform 1 [Tursiops truncatus]	3.663	1	2	1	1	273	31.119	7.14	0	1	23.2	1	major
XP_004328527.1	PREDICTED: RNA-binding motif protein, X chromosome-like isoform 3 [Tursiops truncatus]	3.97727	1	8	1	1	352	38.048	10.2	11.5074	1	183.67	1	major
XP_004328526.1	PREDICTED: RNA-binding motif protein, X chromosome-like isoform 2 [Tursiops truncatus]	8.95141	3	26	3	1	391	42.287	10.02	30.0612	3	516.162	3	major
XP_004328525.1	PREDICTED: RNA-binding motif protein, X chromosome-like isoform 1 [Tursiops truncatus]	8.95141	3	26	3	1	391	42.306	10.05	30.0612	3	516.162	3	major
XP_004328506.1	PREDICTED: propionyl-CoA carboxylase beta chain, mitochondrial-like, partial [Tursiops truncatus]	30.0546	3	8	3	1	183	19.459	9.52	13.4576	3	149.88	3	major
XP_004328497.1	PREDICTED: 10 kDa heat shock protein, mitochondrial-like [Tursiops truncatus]	20.4082	4	50	4	1	147	15.423	9.44	32.2484	4	457.228	4	major
XP_004328493.1	PREDICTED: calcium-transporting ATPase type 2C member 1 [Tursiops truncatus]	7.53769	2	6	2	1	597	65.53	8.21	12.5027	2	208.313	2	major
XP_004328491.1	PREDICTED: LOW QUALITY PROTEIN: serpin B8-like [Tursiops truncatus]	19.171	7	26	7	1	386	43.477	7.85	22.2121	7	364.02	7	major
XP_004328481.1	PREDICTED: WD repeat-containing protein 7-like, partial [Tursiops truncatus]	8.58896	3	7	3	1	489	53.92	6.57	9.61995	3	121.283	3	major
XP_004328480.1	PREDICTED: metallo-beta-lactamase domain-containing protein 1 [Tursiops truncatus]	7.38007	1	2	1	1	271	28.15	5.01	2.47776	1	27.37	1	major
XP_004328474.1	PREDICTED: nuclear receptor-interacting protein 1-like [Tursiops truncatus]	3.3737	1	5	1	1	1156	126.342	8.07			0	1	major
XP_004328459.1	PREDICTED: ecto-ADP-ribosyltransferase 3-like, partial [Tursiops truncatus]	14.2308	3	8	3	1	260	29.821	5.64	8.65818	3	132.58	3	major
XP_004328449.1	PREDICTED: voltage-dependent anion-selective channel protein 1-like [Tursiops truncatus]	63.0435	9	197	9	1	184	20.31	6.8	247.152	8	3733.69	9	major
XP_004328430.1	PREDICTED: protein S100-A5-like isoform 2 [Tursiops truncatus]	19.1919	2	25	2	1	99	11.418	5.58	18.8391	2	255.342	2	major
XP_004328429.1	PREDICTED: protein S100-A5-like isoform 1 [Tursiops truncatus]	18.8119	2	25	2	1	101	11.621	6.11	18.8391	2	255.342	2	major
XP_004328425.1	PREDICTED: fibronectin type III and SPRY domain-containing protein 1 [Tursiops truncatus]	6.34921	1	1	1	1	378	42.111	8.32	0	1			major
XP_004328411.1	PREDICTED: hyaluronan synthase 1-like [Tursiops truncatus]	1.37457	1	2	0	0	582	65.4	9.32			54.2057	1	major
XP_004328403.1	PREDICTED: ADP-ribosylation factor 2-like [Tursiops truncatus]	51.9337	7	115	4	1	181	20.72	6.58	180.471	7	2034.63	7	major
XP_004328389.1	PREDICTED: EVI5-like protein isoform 2 [Tursiops truncatus]	1.00756	1	1	0	0	794	91.398	5.34			43.39	1	major
XP_004328388.1	PREDICTED: EVI5-like protein isoform 1 [Tursiops truncatus]	0.993789	1	1	0	0	805	92.566	5.31			43.39	1	major
XP_004328297.1	PREDICTED: LOW QUALITY PROTEIN: rab GDP dissociation inhibitor beta-like [Tursiops truncatus]	6.49351	3	28	2	0	462	51.69	6.79	27.6807	3	491.815	3	major
XP_004328287.1	PREDICTED: LOW QUALITY PROTEIN: NLR family member X1 [Tursiops truncatus]	8.82957	5	12	5	1	974	107.369	7.12	18.1767	5	83.71	5	major
XP_004328270.1	PREDICTED: 60S ribosomal protein L3-like isoform 2 [Tursiops truncatus]	33.0508	10	56	4	1	354	40.129	10.2	67.8797	10	717.604	10	major
XP_004328269.1	PREDICTED: 60S ribosomal protein L3-like isoform 1 [Tursiops truncatus]	29.0323	10	56	4	1	403	46.08	10.2	67.8797	10	717.604	10	major
XP_004328260.1	PREDICTED: actin-related protein 2/3 complex subunit 4-like isoform 3 [Tursiops truncatus]	41.0714	6	52	6	1	168	19.654	8.43	62.766	5	797.322	6	major
XP_004328259.1	PREDICTED: actin-related protein 2/3 complex subunit 4-like isoform 2 [Tursiops truncatus]	30.6452	5	51	5	1	186	21.604	9.07	62.766	5	777.537	5	major
XP_004328258.1	PREDICTED: actin-related protein 2/3 complex subunit 4-like isoform 1 [Tursiops truncatus]	9.71338	5	46	5	1	628	71.942	6.32	57.8403	4	759.662	5	major
XP_004328221.1	PREDICTED: potassium voltage-gated channel subfamily A member 4-like [Tursiops truncatus]	1.05263	1	2	0	2	665	74.525	5.08	1.75088	1	17.54	1	major
XP_004328211.1	PREDICTED: WD repeat-containing protein 61 [Tursiops truncatus]	18.5185	3	25	3	1	270	29.777	5.45	37.7915	2	526.35	3	major
XP_004328191.1	PREDICTED: four and a half LIM domains protein 3 [Tursiops truncatus]	41.4286	6	28	6	1	280	31.218	6.05	39.4545	6	430.081	6	major
XP_004328187.1	PREDICTED: thymosin beta-4-like [Tursiops truncatus]	59.0909	3	48	3	1	44	5.05	5.06	54.7846	2	698.603	3	major
XP_004328166.1	PREDICTED: aspartyl/asparaginyl beta-hydroxylase-like, partial [Tursiops truncatus]	21.7544	4	18	4	1	285	32.478	9.09	18.9569	4	115.936	4	major
XP_004328151.1	PREDICTED: alpha-ketoglutarate-dependent dioxygenase FTO-like, partial [Tursiops truncatus]	6.64452	2	4	2	1	301	34.308	4.78	0	2	41.21	2	major
XP_004328145.1	PREDICTED: PRKCA-binding protein, partial [Tursiops truncatus]	2.73224	1	2	1	1	366	41.306	5.41	0	1	25.02	1	major
XP_004328133.1	PREDICTED: LOW QUALITY PROTEIN: pseudouridine-5'-monophosphatase-like [Tursiops truncatus]	42.1296	6	47	6	1	216	23.566	6.2	81.9153	6	730.604	5	major
XP_004328119.1	PREDICTED: gamma-glutamylcyclotransferase-like [Tursiops truncatus]	19.6172	4	11	4	1	209	23.433	6.79	12.01	4	114.94	3	major
XP_004328116.1	PREDICTED: LOW QUALITY PROTEIN: mannan-binding lectin serine protease 2 [Tursiops truncatus]	3.16742	1	2	1	1	663	73.225	6.43	1.64992	1	74.94	1	major
XP_004328107.1	PREDICTED: 40S ribosomal protein S15a-like [Tursiops truncatus]	13.0769	2	8	1	1	130	14.727	9.99	9.7066	2	116.929	2	major
XP_004328092.1	PREDICTED: glucocorticoid receptor-like [Tursiops truncatus]	5.27704	1	2	1	1	379	42.974	8.54	0	1	50.55	1	major
XP_004328013.1	PREDICTED: vesicle-associated membrane protein 1 [Tursiops truncatus]	40.678	2	5	2	1	118	12.808	6.65	2.81473	1	123.913	2	major
XP_004328011.1	PREDICTED: multifunctional protein ADE2-like [Tursiops truncatus]	39.0879	8	58	8	1	307	33.943	5.2	84.6652	8	908.618	8	major
XP_004327981.1	PREDICTED: transmembrane protein 56-like [Tursiops truncatus]	4.94297	1	2	1	1	263	30.081	8.94	1.87301	1	15.44	1	major
XP_004327980.1	PREDICTED: protein FAM185A-like [Tursiops truncatus]	6.32411	1	2	1	1	253	27.013	6.39	2.3734	1	47.49	1	major
XP_004327952.1	PREDICTED: extracellular matrix protein FRAS1-like, partial [Tursiops truncatus]	1.16959	1	2	1	1	1026	115.656	6.44	4.37693	1	70.55	1	major
XP_004327943.1	PREDICTED: ATP synthase subunit s, mitochondrial isoform 2 [Tursiops truncatus]	20	4	16	4	1	200	23.305	8.16	15.6942	4	158.455	4	major
XP_004327929.1	PREDICTED: lactadherin-like, partial [Tursiops truncatus]	5.14706	1	2	1	1	272	29.83	6.58	1.96565	1	24.49	1	major
XP_004327900.1	PREDICTED: 60S acidic ribosomal protein P2 [Tursiops truncatus]	76.5217	6	84	6	1	115	11.711	4.54	159.332	6	1867.48	6	major
XP_004327898.1	PREDICTED: Parkinson disease 7 domain-containing protein 1 isoform 3 [Tursiops truncatus]	8.74317	1	2	1	1	183	19.319	5.47	4.07274	1	33.4	1	major
XP_004327897.1	PREDICTED: Parkinson disease 7 domain-containing protein 1 isoform 2 [Tursiops truncatus]	18.2648	2	4	2	1	219	23.064	6.61	9.35355	2	96.69	2	major
XP_004327896.1	PREDICTED: Parkinson disease 7 domain-containing protein 1 isoform 1 [Tursiops truncatus]	18.1818	2	4	2	1	220	23.192	6.84	9.35355	2	96.69	2	major
XP_004327892.1	PREDICTED: serine/threonine-protein kinase 10-like, partial [Tursiops truncatus]	1.47541	1	2	1	1	610	68.606	5.38	2.14054	1	0	1	major
XP_004327891.1	PREDICTED: phosducin-like protein [Tursiops truncatus]	4.58716	1	2	1	1	218	24.944	4.87	0	1	23.93	1	major
XP_004327889.1	PREDICTED: haloacid dehalogenase-like hydrolase domain-containing protein 2, partial [Tursiops truncatus]	11.6129	1	2	1	1	155	17.522	9.39	2.36051	1	0	1	major
XP_004327876.1	PREDICTED: ezrin-like, partial [Tursiops truncatus]	33.6879	9	82	5	1	282	32.814	9.7	78.2545	9	1060.32	9	major
XP_004327867.1	PREDICTED: transmembrane and coiled-coil domains protein 3-like [Tursiops truncatus]	2.24215	1	3	1	1	446	49.811	7.78			0	1	major
XP_004327859.1	PREDICTED: tubulin alpha-4A chain-like [Tursiops truncatus]	63.913	22	644	9	1	460	51.164	5.07	821.667	22	9635.23	22	major
XP_004327835.1	PREDICTED: OCIA domain-containing protein 1 isoform 3 [Tursiops truncatus]	27.5132	3	28	3	1	189	20.919	6.92	38.6766	3	449.095	3	major
XP_004327834.1	PREDICTED: OCIA domain-containing protein 1 isoform 2 [Tursiops truncatus]	26.5306	3	28	3	1	196	21.793	6.2	38.6766	3	449.095	3	major
XP_004327833.1	PREDICTED: OCIA domain-containing protein 1 isoform 1 [Tursiops truncatus]	28.3401	5	36	5	1	247	27.869	6.7	47.8344	5	523.53	5	major
XP_004327807.1	PREDICTED: calcium/calmodulin-dependent protein kinase type II subunit delta-like [Tursiops truncatus]	26.1838	6	30	4	1	359	40.604	8.66	48.914	6	561.193	6	major
XP_004327804.1	PREDICTED: dipeptidyl aminopeptidase-like protein 6-like, partial [Tursiops truncatus]	14.5078	4	11	4	1	386	43.714	7.49	10.2775	4	128.214	4	major
XP_004327729.1	PREDICTED: LOW QUALITY PROTEIN: collagen alpha-1(II) chain [Tursiops truncatus]	2.15198	2	15	1	1	1487	141.844	7.12	18.9466	2	176.46	2	major
XP_004327700.1	PREDICTED: transcription factor AP-2 gamma-like [Tursiops truncatus]	1.68856	1	2	1	1	533	57.784	9.06	1.93201	1	27.53	1	major
XP_004327689.1	PREDICTED: TLD domain-containing protein KIAA1609 homolog [Tursiops truncatus]	10.793	3	12	3	1	454	50.418	6.8	16.4298	3	375.46	3	major
XP_004327684.1	PREDICTED: exportin-7-like [Tursiops truncatus]	21.5501	14	51	14	1	1058	120.527	6.47	65.7942	14	736.877	13	major
XP_004327680.1	PREDICTED: 60S acidic ribosomal protein P1-like isoform 1 [Tursiops truncatus]	14.0351	1	8	1	1	114	11.751	4.51	11.0255	1	82.5	1	major
XP_004327670.1	PREDICTED: protein FAM151B [Tursiops truncatus]	20.0855	4	10	4	1	234	26.457	6.64	14.7907	4	166.25	4	major
XP_004327669.1	PREDICTED: voltage-dependent L-type calcium channel subunit alpha-1F [Tursiops truncatus]	0.882029	1	2	1	1	1814	201.079	6.1	2.55436	1	23.13	1	major
XP_004327665.1	PREDICTED: synaptophysin [Tursiops truncatus]	18.2109	5	25	5	1	313	33.804	4.83	23.4726	5	259.183	5	major
XP_004327662.1	PREDICTED: septin-8 isoform 2 [Tursiops truncatus]	35.5014	10	52	6	1	369	43.55	6.24	86.1832	10	803.125	9	major
XP_004327661.1	PREDICTED: septin-8 isoform 1 [Tursiops truncatus]	34.2932	10	52	6	1	382	44.913	6.34	86.1832	10	803.125	9	major
XP_004327622.1	PREDICTED: serine/threonine-protein kinase WNK4 [Tursiops truncatus]	0.61082	1	4	1	1	1146	124.132	6	1.70433	1	45.2806	1	major
XP_004327614.1	PREDICTED: vacuolar protein-sorting-associated protein 25 [Tursiops truncatus]	67.5325	3	14	3	1	77	9.01	4.81	12.7183	3	162.53	3	major
XP_004327605.1	PREDICTED: 60S acidic ribosomal protein P1-like isoform 1 [Tursiops truncatus]	14.0351	1	12	1	1	114	11.677	4.63	20.6136	1	189.083	1	major
XP_004327570.1	PREDICTED: complement component C1q receptor [Tursiops truncatus]	1.69753	1	2	1	1	648	67.895	4.93	0	1	0	1	major
XP_004327530.1	PREDICTED: growth arrest-specific protein 2-like [Tursiops truncatus]	16.9329	4	8	4	1	313	34.859	8.57	10.6085	4	102.85	4	major
XP_004327512.1	PREDICTED: elongation factor 1-alpha 1-like, partial [Tursiops truncatus]	18.8889	2	20	0	2	90	10.101	9.32	20.762	2	253.882	2	major
XP_004327496.1	PREDICTED: protein LZIC isoform 2 [Tursiops truncatus]	23.1579	3	20	3	1	190	21.467	4.94	24.2804	3	340.959	3	major
XP_004327495.1	PREDICTED: protein LZIC isoform 1 [Tursiops truncatus]	20.8531	3	20	3	1	211	23.837	5.21	24.2804	3	340.959	3	major
XP_004327490.1	PREDICTED: ephrin type-A receptor 3-like, partial [Tursiops truncatus]	5.03876	1	2	1	1	258	29.158	6.37	2.46272	1	68.27	1	major
XP_004327464.1	PREDICTED: WAS protein family homolog 1-like [Tursiops truncatus]	5.66893	2	6	2	1	441	47.198	5.58	8.95079	2	102.01	2	major
XP_004327455.1	PREDICTED: integrin alpha-L, partial [Tursiops truncatus]	1.79754	1	4	1	1	1057	116.35	6.29	5.64665	1	132.13	1	major
XP_004327446.1	PREDICTED: protein tyrosine phosphatase type IVA 2-like isoform 2 [Tursiops truncatus]	5.6338	1	2	1	1	142	16.356	8.65	2.12861	1	27.63	1	major
XP_004327445.1	PREDICTED: protein tyrosine phosphatase type IVA 2-like isoform 1 [Tursiops truncatus]	4.79042	1	2	1	1	167	19.115	8.37	2.12861	1	27.63	1	major
XP_004327396.1	PREDICTED: adenylate kinase 2, mitochondrial-like [Tursiops truncatus]	7.06522	1	3	1	1	184	20.39	6.14	2.93444	1	82.27	1	major
XP_004327395.1	PREDICTED: glycerol kinase-like, partial [Tursiops truncatus]	22.1277	3	13	2	1	235	25.681	5.1	16.1082	3	152.25	3	major
XP_004327386.1	PREDICTED: retinol-binding protein 2-like [Tursiops truncatus]	35.0746	4	12	4	1	134	15.623	5.94	17.0267	4	222.25	4	major
XP_004327382.1	PREDICTED: EH domain-containing protein 3-like, partial [Tursiops truncatus]	40.7713	11	59	5	1	363	41.971	8.87	74.2832	11	899.507	11	major
XP_004327375.1	PREDICTED: cartilage acidic protein 1-like [Tursiops truncatus]	14.023	3	6	3	1	435	47.322	5.81	6.21889	3	65.4633	3	major
XP_004327367.1	PREDICTED: dmX-like protein 1-like, partial [Tursiops truncatus]	0.272851	1	2	1	1	2932	327.947	6.48	1.95659	1	31.5	1	major
XP_004327326.1	PREDICTED: caveolin-1 [Tursiops truncatus]	36.0544	5	24	3	1	147	17.131	5.47	30.8333	5	205.061	5	major
XP_004327303.1	PREDICTED: inactive hydroxysteroid dehydrogenase-like protein 1 [Tursiops truncatus]	8.78788	3	6	3	1	330	36.93	8.73	4.05962	2	221.382	3	major
XP_004327258.1	PREDICTED: GTP-binding nuclear protein Ran-like, partial [Tursiops truncatus]	33.5484	6	46	6	1	155	17.503	9.48	49.2959	5	850.271	6	major
XP_004327255.1	PREDICTED: translocon-associated protein subunit alpha-like, partial [Tursiops truncatus]	8.23245	3	14	3	1	413	46.81	4.93	15.5277	3	164.149	3	major
XP_004327224.1	PREDICTED: LOW QUALITY PROTEIN: G-protein-signaling modulator 1 [Tursiops truncatus]	2.7907	1	2	1	1	645	71.252	6.34	2.81645	1	79.3	1	major
XP_004327214.1	PREDICTED: serine/arginine-rich splicing factor 5-like isoform 1 [Tursiops truncatus]	22.2628	5	18	4	1	274	31.488	11.6	26.7719	5	308.086	5	major
XP_004327212.1	PREDICTED: LOW QUALITY PROTEIN: X-ray repair cross-complementing protein 6-like [Tursiops truncatus]	4.36137	3	6	3	1	642	73.572	6.68	6.58088	3	36.0029	3	major
XP_004327210.1	PREDICTED: bleomycin hydrolase-like [Tursiops truncatus]	12.1771	3	12	1	1	271	31.151	5.94	15.1466	3	189.127	3	major
XP_004327205.1	PREDICTED: aldehyde dehydrogenase X, mitochondrial [Tursiops truncatus]	3.86847	2	18	0	0	517	57.353	6.55	17.8743	2	177.064	2	major
XP_004327199.1	PREDICTED: choline-phosphate cytidylyltransferase B-like, partial [Tursiops truncatus]	4.31655	1	2	1	1	278	31.435	8.62	3.12541	1	67.29	1	major
XP_004327178.1	PREDICTED: delta-sarcoglycan-like, partial [Tursiops truncatus]	17.2043	1	2	1	1	93	10.089	9.09	3.29202	1	54.83	1	major
XP_004327174.1	PREDICTED: trophoblast glycoprotein-like [Tursiops truncatus]	1.43198	1	1	1	1	419	45.567	8.48	0	1			major
XP_004327160.1	PREDICTED: histone H3.1-like [Tursiops truncatus]	40.146	4	67	1	1	137	15.666	9.94	86.7746	4	1025.57	4	major
XP_004327159.1	PREDICTED: histone H4-like [Tursiops truncatus]	51.4563	6	233	6	1	103	11.36	11.36	247.025	6	3015.2	6	major
XP_004327157.1	PREDICTED: histone H2B type 1-J-like [Tursiops truncatus]	35.7143	5	144	2	1	126	13.87	10.32	124.941	5	1840.81	5	major
XP_004327156.1	PREDICTED: histone H2B type 1-K-like [Tursiops truncatus]	35.7143	4	130	1	1	126	13.914	10.32	108.971	4	1791.01	4	major
XP_004327122.1	PREDICTED: UPF0369 protein C6orf57 homolog [Tursiops truncatus]	14.9533	1	2	1	1	107	12.04	9.55	4.75937	1	26.35	1	major
XP_004327113.1	PREDICTED: rho GTPase-activating protein 27 [Tursiops truncatus]	1.66667	1	2	1	1	900	99.624	5.76	2.07924	1	66.2	1	major
XP_004327104.1	PREDICTED: UDP-N-acetylglucosamine--peptide N-acetylglucosaminyltransferase 110 kDa subunit-like, partial [Tursiops truncatus]	6.45554	4	7	4	1	821	91.307	6.57	6.69689	3	157.01	4	major
XP_004327094.1	PREDICTED: chromobox protein homolog 1-like [Tursiops truncatus]	5.94595	1	2	1	1	185	21.405	4.93	2.14548	1	26.74	1	major
XP_004327087.1	PREDICTED: sodium/potassium/calcium exchanger 1 [Tursiops truncatus]	1.30011	1	2	1	1	923	101.997	4.67	2.58942	1	25.51	1	major
XP_004327066.1	PREDICTED: tubulin-specific chaperone A-like [Tursiops truncatus]	48.2143	7	46	7	1	112	13.082	5.08	75.1255	7	768.213	7	major
XP_004327013.1	PREDICTED: acylglycerol kinase, mitochondrial-like, partial [Tursiops truncatus]	35.3488	4	18	4	1	215	23.371	7.83	22.609	4	203.911	3	major
XP_004326963.1	PREDICTED: nucleolar RNA helicase 2 [Tursiops truncatus]	15.5414	9	21	9	1	785	87.469	9.38	21.478	8	234.461	9	major
XP_004326950.1	PREDICTED: nucleosome assembly protein 1-like 5 [Tursiops truncatus]	6.77966	1	2	1	1	177	18.879	4.22	2.40122	1	22.43	1	major
XP_004326931.1	PREDICTED: eukaryotic translation elongation factor 1 epsilon-1-like, partial [Tursiops truncatus]	41.6667	2	12	2	1	96	10.432	7.34	8.94709	1	164.99	2	major
XP_004326926.1	PREDICTED: ras-related protein Rab-9B [Tursiops truncatus]	7.9602	1	2	1	1	201	22.675	4.87	3.04833	1	37.56	1	major
XP_004326916.1	PREDICTED: leucine-rich repeat-containing protein 8D-like [Tursiops truncatus]	0.935673	1	2	1	1	855	97.589	7.44	0	1	0	1	major
XP_004326826.1	PREDICTED: endophilin-A3-like [Tursiops truncatus]	17.9487	4	10	4	1	312	35.199	5.64	15.0484	4	204.38	4	major
XP_004326783.1	PREDICTED: low affinity immunoglobulin gamma Fc region receptor II-like [Tursiops truncatus]	3.66972	1	2	1	1	327	36.184	6.3	2.36745	1	42.78	1	major
XP_004326768.1	PREDICTED: 60S ribosomal protein L23a-like [Tursiops truncatus]	8.33333	1	10	1	1	156	17.337	10.32	13.7313	1	305.83	1	major
XP_004326736.1	PREDICTED: synaptojanin-2-binding protein-like, partial [Tursiops truncatus]	9.7561	1	4	1	1	123	13.428	7.59	3.77421	1	59.88	1	major
XP_004326727.1	PREDICTED: BDNF/NT-3 growth factors receptor-like, partial [Tursiops truncatus]	12.9825	2	4	2	1	285	31.82	6.3	7.30622	2	124.62	2	major
XP_004326726.1	PREDICTED: L-lactate dehydrogenase B chain-like [Tursiops truncatus]	53.1792	17	238	16	1	346	37.496	7.65	296.011	17	3829.29	16	major
XP_004326725.1	PREDICTED: glycogen [starch] synthase, liver-like [Tursiops truncatus]	14.3885	3	7	2	1	278	31.661	6.46	11.4122	3	136.81	3	major
XP_004326723.1	PREDICTED: neuroligin-4, X-linked-like [Tursiops truncatus]	2.55403	1	2	1	1	509	58.074	6.32	2.05563	1	39.75	1	major
XP_004326722.1	PREDICTED: LOW QUALITY PROTEIN: serine/threonine-protein kinase BRSK1 [Tursiops truncatus]	8.57538	4	8	4	1	723	79.381	9.14	9.69189	4	131.85	4	major
XP_004326721.1	PREDICTED: ankyrin repeat and sterile alpha motif domain-containing protein 1B-like, partial [Tursiops truncatus]	4.78723	1	2	1	1	188	21.287	8.63	1.66625	1	26.83	1	major
XP_004326711.1	PREDICTED: asialoglycoprotein receptor 1 isoform 1 [Tursiops truncatus]	37.4126	7	17	7	1	286	32.84	5.77	27.75	7	183.207	7	major
XP_004326704.1	PREDICTED: dystrobrevin alpha-like, partial [Tursiops truncatus]	6.11765	2	6	2	1	425	47.835	8.43	8.82273	2	201.342	2	major
XP_004326697.1	PREDICTED: 28S ribosomal protein S6, mitochondrial [Tursiops truncatus]	9.92366	1	2	1	1	131	14.723	8.47	2.09736	1	23.88	1	major
XP_004326695.1	PREDICTED: partner of Y14 and mago [Tursiops truncatus]	15.7635	2	4	2	1	203	22.587	9.52	2.39284	2	82.89	2	major
XP_004326690.1	PREDICTED: cyclin-dependent kinase 2 isoform 2 [Tursiops truncatus]	8.33333	2	10	1	1	264	29.944	9.11	9.4437	2	54.0672	2	major
XP_004326689.1	PREDICTED: cyclin-dependent kinase 2 isoform 1 [Tursiops truncatus]	7.38255	2	10	1	1	298	33.836	8.68	9.4437	2	54.0672	2	major
XP_004326656.1	PREDICTED: homer protein homolog 3 [Tursiops truncatus]	14.3302	3	6	2	1	321	35.684	5.63	9.13991	3	107.967	3	major
XP_004326654.1	PREDICTED: coatomer subunit epsilon isoform 3 [Tursiops truncatus]	26.5625	4	19	4	1	256	28.816	5.52	21.7721	3	401.521	4	major
XP_004326653.1	PREDICTED: coatomer subunit epsilon isoform 2 [Tursiops truncatus]	33.463	4	23	4	1	257	28.811	5.53	33.5368	3	439.22	4	major
XP_004326652.1	PREDICTED: coatomer subunit epsilon isoform 1 [Tursiops truncatus]	30.8442	5	25	5	1	308	34.47	5.26	35.4334	4	441.037	5	major
XP_004326651.1	PREDICTED: probable ATP-dependent RNA helicase DDX49 [Tursiops truncatus]	2.13675	1	2	1	1	468	52.509	9.07	2.56024	1	65.35	1	major
XP_004326639.1	PREDICTED: keratocan-like [Tursiops truncatus]	14.1643	5	10	5	1	353	40.571	7.74	9.54624	5	104.64	5	major
XP_004326606.1	PREDICTED: ras-related C3 botulinum toxin substrate 1-like [Tursiops truncatus]	12.6126	2	19	1	1	222	24.59	8.41	32.6905	2	219.486	2	major
XP_004326594.1	PREDICTED: kynurenine--oxoglutarate transaminase 3 [Tursiops truncatus]	17.6724	6	54	6	1	464	52.09	8.68	61.9872	6	566.773	6	major
XP_004326592.1	PREDICTED: protein PRRC1-like [Tursiops truncatus]	7.12695	2	6	2	1	449	46.665	6.28	10.8933	2	103.85	2	major
XP_004326591.1	PREDICTED: nuclear distribution protein nudE homolog 1, partial [Tursiops truncatus]	6.45161	1	4	1	1	186	19.468	9.76	4.5873	1	85.47	1	major
XP_004326566.1	PREDICTED: ras-related protein Rab-5A-like [Tursiops truncatus]	6.51163	1	4	1	1	215	24.024	7.33	6.2639	1	73.14	1	major
XP_004326545.1	PREDICTED: coactosin-like protein-like, partial [Tursiops truncatus]	36.3636	4	38	4	1	88	9.993	8.47	41.1018	4	584.134	4	major
XP_004326543.1	PREDICTED: U6 snRNA-associated Sm-like protein LSm7-like [Tursiops truncatus]	7.76699	1	4	1	1	103	11.595	5.27	4.34808	1	63.61	1	major
XP_004326521.1	PREDICTED: myosin-binding protein C, fast-type [Tursiops truncatus]	49.2105	45	162	44	1	1140	127.625	5.83	281.086	45	3218.28	45	major
XP_004326517.1	PREDICTED: protein SCO1 homolog, mitochondrial-like [Tursiops truncatus]	4.21053	1	7	1	1	190	21.816	5.36	3.77238	1	25.3341	1	major
XP_004326506.1	PREDICTED: phosphoglycolate phosphatase [Tursiops truncatus]	33.0218	7	40	7	1	321	34.458	5.35	62.4801	7	755.608	7	major
XP_004326502.1	PREDICTED: enoyl-CoA delta isomerase 1, mitochondrial [Tursiops truncatus]	32.4503	8	44	8	1	302	33.422	8.78	59.5857	8	674.384	8	major
XP_004326501.1	PREDICTED: RNA-binding protein with serine-rich domain 1 isoform 4 [Tursiops truncatus]	6	1	4	1	1	250	27.849	11.49	5.14965	1	47.42	1	major
XP_004326500.1	PREDICTED: RNA-binding protein with serine-rich domain 1 isoform 3 [Tursiops truncatus]	5.49451	1	4	1	1	273	30.347	11.43	5.14965	1	47.42	1	major
XP_004326487.1	PREDICTED: arylsulfatase B-like, partial [Tursiops truncatus]	5.44041	2	6	2	1	386	43.365	7.52	5.01144	2	62.3833	2	major
XP_004326470.1	PREDICTED: aldo-keto reductase family 1 member C4-like, partial [Tursiops truncatus]	16.6667	2	4	2	1	150	17.232	6.79	5.83641	2	53.81	2	major
XP_004326469.1	PREDICTED: dihydrodiol dehydrogenase 3-like [Tursiops truncatus]	10.8359	3	10	1	1	323	36.969	6.44	9.67436	3	147.997	3	major
XP_004326456.1	PREDICTED: cGMP-dependent 3',5'-cyclic phosphodiesterase-like [Tursiops truncatus]	23.7785	15	45	15	1	921	103.19	5.31	61.5056	15	651.296	15	major
XP_004326431.1	PREDICTED: valacyclovir hydrolase [Tursiops truncatus]	43.1298	7	29	7	1	262	29.522	8.27	29.0463	7	259.338	7	major
XP_004326412.1	PREDICTED: metallo-beta-lactamase domain-containing protein 2 [Tursiops truncatus]	4.6595	1	2	1	1	279	31.282	7.09	2.42005	1	33.57	1	major
XP_004326394.1	PREDICTED: asialoglycoprotein receptor 2-like [Tursiops truncatus]	20.1987	4	11	4	1	302	34.603	5.78	17.1312	4	210.71	4	major
XP_004326384.1	PREDICTED: thymosin beta-10-like [Tursiops truncatus]	33.3333	1	7	1	1	42	4.777	6.67			246.664	1	major
XP_004326372.1	PREDICTED: aspartate beta-hydroxylase domain-containing protein 2 [Tursiops truncatus]	9.23913	2	6	2	1	368	41.319	7.64	6.80975	2	85.7267	2	major
XP_004326316.1	PREDICTED: acetyl-coenzyme A synthetase 2-like, mitochondrial-like, partial [Tursiops truncatus]	37.7358	14	76	14	1	530	58.376	5.82	92.1123	13	1145.33	14	major
XP_004326306.1	PREDICTED: myeloid leukemia factor 2 isoform 2 [Tursiops truncatus]	4.8583	1	2	1	1	247	27.951	7.27	2.30102	1	80.74	1	major
XP_004326305.1	PREDICTED: myeloid leukemia factor 2 isoform 1 [Tursiops truncatus]	4.83871	1	2	1	1	248	28.079	7.27	2.30102	1	80.74	1	major
XP_004326279.1	PREDICTED: alcohol dehydrogenase [NADP(+)]-like isoform 2 [Tursiops truncatus]	54.6296	15	140	14	1	324	36.434	7.05	224.455	14	2653.54	15	major
XP_004326278.1	PREDICTED: alcohol dehydrogenase [NADP(+)]-like isoform 1 [Tursiops truncatus]	50.4559	14	137	13	1	329	36.968	7.05	224.455	14	2491.55	14	major
XP_004326276.1	PREDICTED: geranylgeranyl transferase type-2 subunit beta-like [Tursiops truncatus]	5.58376	1	2	1	1	197	22.318	5.34	2.1336	1	36.5	1	major
XP_004326238.1	PREDICTED: dimethylaniline monooxygenase [N-oxide-forming] 5-like, partial [Tursiops truncatus]	21.5164	8	40	5	1	488	55.682	8.69	68.1588	8	626.25	8	major
XP_004326234.1	PREDICTED: WD repeat-containing protein 1-like [Tursiops truncatus]	51.073	14	143	14	1	466	50.751	6.57	294.057	14	2580.97	14	major
XP_004326121.1	PREDICTED: crk-like protein [Tursiops truncatus]	8.24742	1	8	1	1	194	21.185	6.2	11.7471	1	134.12	1	major
XP_004326118.1	PREDICTED: tubulin alpha-3 chain-like [Tursiops truncatus]	55.9036	19	621	7	1	415	46.092	5.12	815.634	18	9803.14	19	major
XP_004326107.1	PREDICTED: putative deoxyribose-phosphate aldolase [Tursiops truncatus]	22.8374	4	16	4	1	289	32.004	8.57	26.4763	4	469.955	4	major
XP_004326076.1	PREDICTED: LOW QUALITY PROTEIN: mitogen-activated protein kinase 6-like [Tursiops truncatus]	1.39276	1	2	0	2	718	82.114	5.02	0	1	33.7	1	major
XP_004326073.1	PREDICTED: glycogen synthase kinase-3 beta-like, partial [Tursiops truncatus]	48.5549	6	18	4	1	173	19.947	9.2	22.428	6	257.573	6	major
XP_004326068.1	PREDICTED: acyl-CoA-binding domain-containing protein 5-like [Tursiops truncatus]	2.06379	1	2	1	1	533	59.686	5.49	2.095	1	62.83	1	major
XP_004326065.1	PREDICTED: disco-interacting protein 2 homolog C-like [Tursiops truncatus]	4.67503	3	6	2	1	877	96.172	6.7	6.35144	3	100.668	3	major
XP_004326032.1	PREDICTED: RNA-binding protein 12 isoform 3 [Tursiops truncatus]	3.23276	2	4	2	1	928	97.128	8.63	4.87706	2	56.15	2	major
XP_004326009.1	PREDICTED: LOW QUALITY PROTEIN: misshapen-like kinase 1 [Tursiops truncatus]	3.95284	5	10	5	1	1442	162.039	8.65	7.29753	5	106.5	5	major
XP_004325999.1	PREDICTED: transmembrane emp24 domain-containing protein 5-like [Tursiops truncatus]	6.15385	1	6	1	1	195	22.649	5.12	8.40789	1	148.113	1	major
XP_004325974.1	PREDICTED: ubiquitin-conjugating enzyme E2 variant 1-like [Tursiops truncatus]	14.2857	2	12	1	1	105	11.928	9.57	8.82802	2	160.383	2	major
XP_004325969.1	PREDICTED: ras-related protein O-RAL-like [Tursiops truncatus]	25.7282	3	8	1	1	206	23.349	7.28	7.5469	3	137.94	3	major
XP_004325965.1	PREDICTED: 28S ribosomal protein S30, mitochondrial-like [Tursiops truncatus]	2.75229	1	4	1	1	436	49.206	8.97	0	1	38.98	1	major
XP_004325918.1	PREDICTED: acidic leucine-rich nuclear phosphoprotein 32 family member A-like [Tursiops truncatus]	27.7108	8	77	4	1	249	28.614	4.08	87.1949	8	1178.1	8	major
XP_004325914.1	PREDICTED: small ubiquitin-related modifier 1-like [Tursiops truncatus]	15.8416	2	6	2	1	101	11.62	5.52			163.35	2	major
XP_004325899.1	PREDICTED: beta-hexosaminidase subunit alpha [Tursiops truncatus]	35.2159	9	39	9	1	301	34.13	5.48	72.8838	9	745.696	9	major
XP_004325895.1	PREDICTED: centrosomal protein of 41 kDa [Tursiops truncatus]	22.4852	5	12	5	1	338	37.03	6.93	11.0138	5	84.1	5	major
XP_004325890.1	PREDICTED: uncharacterized protein LOC101322505 [Tursiops truncatus]	10.828	1	17	1	1	157	17.404	8.98	34.4971	1	290.73	1	major
XP_004325888.1	PREDICTED: EF-hand calcium-binding domain-containing protein 12 [Tursiops truncatus]	1.0084	1	1	1	1	595	68.249	9.33	0	1			major
XP_004325868.1	PREDICTED: RILP-like protein 1-like [Tursiops truncatus]	4.4665	1	4	1	1	403	47.004	5.29	1.87832	1	21.57	1	major
XP_004325851.1	PREDICTED: hyaluronan and proteoglycan link protein 3 [Tursiops truncatus]	3.4749	1	2	1	1	259	29.391	6.98	2.53928	1	45.79	1	major
XP_004325850.1	PREDICTED: aggrecan core protein [Tursiops truncatus]	7.00294	7	24	7	1	2042	213.486	4.34	17.8927	7	190.975	7	major
XP_004325834.1	PREDICTED: keratin, type II cuticular Hb1 [Tursiops truncatus]	1.42276	1	2	0	7	492	54.121	6.01	0	1	34.51	1	major
XP_004325831.1	PREDICTED: LOW QUALITY PROTEIN: keratin, type II cuticular Hb5 [Tursiops truncatus]	1.3834	1	2	0	7	506	55.921	7.17	0	1	34.51	1	major
XP_004325820.1	PREDICTED: sterol-4-alpha-carboxylate 3-dehydrogenase, decarboxylating [Tursiops truncatus]	15.0943	4	10	4	1	371	41.499	8.07	7.50305	4	76.9233	4	major
XP_004325803.1	PREDICTED: kallikrein-14 [Tursiops truncatus]	12.8	1	2	1	1	250	27.199	8.62	0	1	28.6	1	major
XP_004325792.1	PREDICTED: contactin-associated protein-like 2-like [Tursiops truncatus]	5.69395	1	4	1	1	281	30.707	9.07	5.65856	1	115.95	1	major
XP_004325773.1	PREDICTED: phosphorylase b kinase regulatory subunit beta-like, partial [Tursiops truncatus]	12.532	3	6	3	1	391	44.626	5.76	6.02967	3	98.15	3	major
XP_004325767.1	PREDICTED: apoptosis-associated speck-like protein containing a CARD-like [Tursiops truncatus]	8.28402	1	4	1	1	169	18.953	5.02	5.88918	1	118.21	1	major
XP_004325764.1	PREDICTED: ankyrin repeat and SAM domain-containing protein 4B [Tursiops truncatus]	4.12621	1	2	1	1	412	46.356	5.25	2.45639	1	47.32	1	major
XP_004325761.1	PREDICTED: collagen alpha-1(XIV) chain-like, partial [Tursiops truncatus]	42.2156	17	90	17	1	668	73.201	4.89	108.579	17	1526.41	17	major
XP_004325741.1	PREDICTED: succinate dehydrogenase [ubiquinone] cytochrome b small subunit, mitochondrial-like isoform 2 [Tursiops truncatus]	14.1667	2	12	2	1	120	12.644	9.04	8.21842	2	118.17	2	major
XP_004325740.1	PREDICTED: succinate dehydrogenase [ubiquinone] cytochrome b small subunit, mitochondrial-like isoform 1 [Tursiops truncatus]	10.6918	2	12	2	1	159	17.009	9.32	8.21842	2	118.17	2	major
XP_004325721.1	PREDICTED: GDNF family receptor alpha-1-like, partial [Tursiops truncatus]	2.73973	1	4	0	0	219	24.528	7.72	5.17177	1			major
XP_004325689.1	PREDICTED: pyridoxine-5'-phosphate oxidase [Tursiops truncatus]	19.1571	3	11	3	1	261	30.132	7.71	17.2041	3	148.56	3	major
XP_004325683.1	PREDICTED: unconventional myosin-Vb-like, partial [Tursiops truncatus]	3.64583	1	2	1	1	384	43.73	5.4	1.75101	1	25.15	1	major
XP_004325638.1	PREDICTED: AP-3 complex subunit beta-2-like [Tursiops truncatus]	16.395	12	28	9	1	1043	115.031	5.83	34.6947	12	541.938	12	major
XP_004325614.1	PREDICTED: 40S ribosomal protein S15-like [Tursiops truncatus]	7.94702	1	4	1	1	151	17.682	10.3	3.01796	1	27.24	1	major
XP_004325602.1	PREDICTED: protein Dr1-like [Tursiops truncatus]	15.5556	1	1	1	1	90	10.102	7.21			48.94	1	major
XP_004325569.1	PREDICTED: uncharacterized protein C10orf35-like [Tursiops truncatus]	10.8333	1	2	1	1	120	13.131	11.58	3.00261	1	74.79	1	major
XP_004325560.1	PREDICTED: aspartyl aminopeptidase isoform 3 [Tursiops truncatus]	34.9474	12	80	12	1	475	52.179	7.01	89.8685	11	895.601	12	major
XP_004325559.1	PREDICTED: aspartyl aminopeptidase isoform 2 [Tursiops truncatus]	31.6008	11	74	11	1	481	52.812	7.03	85.4879	10	793.686	11	major
XP_004325558.1	PREDICTED: aspartyl aminopeptidase isoform 1 [Tursiops truncatus]	33.4677	12	80	12	1	496	54.415	7.01	89.8685	11	895.601	12	major
XP_004325551.1	PREDICTED: 40S ribosomal protein S4, Y isoform 1-like, partial [Tursiops truncatus]	12.3711	2	10	2	1	97	11.2	10.24	13.7621	2	129.58	2	major
XP_004325544.1	PREDICTED: LOW QUALITY PROTEIN: UDP-GlcNAc:betaGal beta-1,3-N-acetylglucosaminyltransferase 2-like [Tursiops truncatus]	1.94986	1	2	1	1	359	41.693	9.16	0	1	33.1	1	major
XP_004325472.1	PREDICTED: guanine nucleotide-binding protein G(I)/G(S)/G(O) subunit gamma-7-like [Tursiops truncatus]	45.5882	3	7	3	1	68	7.547	8.51	6.64808	2	172.956	3	major
XP_004325453.1	PREDICTED: large neutral amino acids transporter small subunit 4-like, partial [Tursiops truncatus]	2.34542	1	2	1	1	469	51.374	9.06	2.92474	1	71.55	1	major
XP_004325439.1	PREDICTED: xaa-Pro dipeptidase, partial [Tursiops truncatus]	23.3227	5	16	5	1	313	34.977	5.63	18.1508	5	139.775	5	major
XP_004325432.1	PREDICTED: protein FAN, partial [Tursiops truncatus]	3.75	1	2	1	1	400	43.824	5.25	2.63765	1	18.53	1	major
XP_004325412.1	PREDICTED: kynurenine formamidase, partial [Tursiops truncatus]	23.4043	2	10	2	1	141	15.063	6.67	14.3561	2	259.61	2	major
XP_004325379.1	PREDICTED: palmitoyl-protein thioesterase 1 [Tursiops truncatus]	19.7044	3	13	3	1	203	22.839	5.97	15.4623	3	186.27	2	major
XP_004325373.1	PREDICTED: NADH dehydrogenase [ubiquinone] 1 beta subcomplex subunit 3-like [Tursiops truncatus]	39.7959	3	13	3	1	98	11.13	8.97	18.8356	3	209.597	3	major
XP_004325372.1	PREDICTED: protein FAM126B [Tursiops truncatus]	2.07547	1	2	1	1	530	58.676	7.94	2.3491	1	54.63	1	major
XP_004325338.1	PREDICTED: collagen type IV alpha-3-binding protein-like [Tursiops truncatus]	5.12129	1	2	1	1	371	41.897	5.68	2.67293	1	50.11	1	major
XP_004325335.1	PREDICTED: myelin-associated oligodendrocyte basic protein-like [Tursiops truncatus]	7.18954	2	4	2	1	153	17.354	10.89	4.59902	2	39.38	2	major
XP_004325331.1	PREDICTED: noelin-2 [Tursiops truncatus]	3.24675	1	2	1	1	462	52.067	8.31	0	1	19.43	1	major
XP_004325330.1	PREDICTED: ankyrin repeat domain-containing protein 13D [Tursiops truncatus]	2.34375	1	2	1	1	512	57.842	5.38	3.02786	1	44.77	1	major
XP_004325329.1	PREDICTED: protein phosphatase Slingshot homolog 3 [Tursiops truncatus]	10.9399	3	8	3	1	649	71.468	5.54	6.01252	3	78.13	3	major
XP_004325323.1	PREDICTED: glucosamine-6-phosphate isomerase 1 [Tursiops truncatus]	26.8868	5	28	4	1	212	23.959	9.19	35.4264	5	441.344	5	major
XP_004325316.1	PREDICTED: 14-3-3 protein zeta/delta-like [Tursiops truncatus]	16.3142	5	123	4	1	331	37.656	5.59	151.358	5	2113	5	major
XP_004325270.1	PREDICTED: disks large homolog 2-like [Tursiops truncatus]	41.7582	5	12	3	1	182	21.241	5.68	19.4269	5	305.139	5	major
XP_004325244.1	PREDICTED: RNA-binding protein 47-like [Tursiops truncatus]	4.10557	2	4	2	1	682	74.356	7.68	5.21687	2	25.23	2	major
XP_004325212.1	PREDICTED: TP53-regulating kinase [Tursiops truncatus]	7.90514	1	2	1	1	253	28.223	9.48	2.01017	1	22.01	1	major
XP_004325199.1	PREDICTED: ubiquitin-conjugating enzyme E2 D2-like, partial [Tursiops truncatus]	30.5263	2	23	1	1	95	10.57	6.76	32.0012	2	246.164	2	major
XP_004325194.1	PREDICTED: patatin-like phospholipase domain-containing protein 4-like, partial [Tursiops truncatus]	25.7862	2	6	2	1	159	17.318	9.09	13.8313	2	169.537	2	major
XP_004325140.1	PREDICTED: elongator complex protein 1-like [Tursiops truncatus]	5.08629	4	10	4	1	1101	123.243	6.43	11.3393	4	100	4	major
XP_004325116.1	PREDICTED: serum paraoxonase/arylesterase 2-like [Tursiops truncatus]	25	5	33	5	1	316	35.481	5.36	45.72	5	372.331	5	major
XP_004325113.1	PREDICTED: astrotactin-1-like, partial [Tursiops truncatus]	19.8511	4	10	4	1	403	45.156	4.97	15.1459	4	153.51	4	major
XP_004325103.1	PREDICTED: ras-related GTP-binding protein D-like, partial [Tursiops truncatus]	3.0303	1	6	1	1	297	33.54	4.48	5.784	1	102.62	1	major
XP_004325031.1	PREDICTED: tubulin beta chain-like [Tursiops truncatus]	13.8211	3	29	1	1	369	41.04	5.01	19.948	3	302.612	3	major
XP_004325030.1	PREDICTED: insulin-like growth factor-binding protein 2 [Tursiops truncatus]	27.1875	7	19	7	1	320	34.31	7.55	25.4956	7	312.31	7	major
XP_004325019.1	PREDICTED: protein NipSnap homolog 3A-like [Tursiops truncatus]	33.1429	4	16	2	1	175	19.845	7.2	27.4323	4	180.005	4	major
XP_004325016.1	PREDICTED: uncharacterized protein LOC101323075 [Tursiops truncatus]	3.97878	1	4	1	1	377	41.489	11.53	5.14965	1	47.42	1	major
XP_004325009.1	PREDICTED: D-aspartate oxidase [Tursiops truncatus]	5.27859	1	4	1	1	341	37.332	8.59	5.57869	1	75.25	1	major
XP_004325005.1	PREDICTED: stromal membrane-associated protein 1-like [Tursiops truncatus]	18.9189	1	2	1	1	222	21.863	7.24			60.04	1	major
XP_004324996.1	PREDICTED: apoptosis-inducing factor 2 [Tursiops truncatus]	8.57909	2	4	2	1	373	40.331	7.55	7.00006	2	133.86	2	major
XP_004324993.1	PREDICTED: NADH dehydrogenase [ubiquinone] 1 beta subcomplex subunit 3-like, partial [Tursiops truncatus]	6.25	1	2	1	1	112	12.489	8.43	1.77073	1	41.5	1	major
XP_004324982.1	PREDICTED: carbonic anhydrase 3 [Tursiops truncatus]	74.4361	15	512	15	1	266	30.157	6.76	843.328	15	8639.94	15	major
XP_004324971.1	PREDICTED: katanin p60 ATPase-containing subunit A1 [Tursiops truncatus]	3.85852	1	3	1	1	311	35.209	9.17	2.52138	1	27.93	1	major
XP_004324951.1	PREDICTED: COMM domain-containing protein 1-like [Tursiops truncatus]	13.3333	1	6	1	1	105	11.818	9.76	8.57863	1	160.527	1	major
XP_004324941.1	PREDICTED: rho-related GTP-binding protein RhoJ-like [Tursiops truncatus]	5.14019	1	6	0	4	214	23.873	6.61	7.92487	1	116.977	1	major
XP_004324937.1	PREDICTED: major prion protein 2-like isoform 2 [Tursiops truncatus]	7.7821	2	4	2	1	257	28.1	9.32	4.81048	2	98.95	2	major
XP_004324931.1	PREDICTED: neurexin-1-like, partial [Tursiops truncatus]	4.09683	2	4	2	1	537	59.621	6.42	2.46933	2	55.81	2	major
XP_004324921.1	PREDICTED: cytohesin-3-like, partial [Tursiops truncatus]	3.95683	1	2	1	1	278	32.339	5.48	2.33301	1	45.85	1	major
XP_004324917.1	PREDICTED: apoptosis-inducing factor 1, mitochondrial-like, partial [Tursiops truncatus]	37.5	5	40	5	1	232	25.538	9.95	61.3437	5	703.329	5	major
XP_004324904.1	PREDICTED: coiled-coil domain-containing protein 6-like, partial [Tursiops truncatus]	8.99471	2	8	2	1	378	43.607	8.12	11.2576	2	147.153	2	major
XP_004324888.1	PREDICTED: LOW QUALITY PROTEIN: rab GTPase-activating protein 1-like, isoform 10-like [Tursiops truncatus]	6.32411	1	7	1	1	253	29.028	5.41	11.7619	1	157.16	1	major
XP_004324884.1	PREDICTED: protein FAM83G-like, partial [Tursiops truncatus]	6.59026	2	6	2	1	698	76.372	6.7	9.49625	2	132.093	2	major
XP_004324871.1	PREDICTED: calmodulin-like [Tursiops truncatus]	20.1342	2	63	2	1	149	16.673	4.13	75.6457	2	895.668	2	major
XP_004324864.1	PREDICTED: eukaryotic translation initiation factor 5A-1-like [Tursiops truncatus]	79.8701	11	165	11	1	154	16.821	5.24	263.735	10	3037.15	11	major
XP_004324861.1	PREDICTED: gremlin-1-like isoform 3 [Tursiops truncatus]	13.1579	1	2	1	1	114	13.404	9.5	0	1	22.6	1	major
XP_004324860.1	PREDICTED: gremlin-1-like isoform 2 [Tursiops truncatus]	10.4895	1	2	1	1	143	16.281	9.6	0	1	22.6	1	major
XP_004324859.1	PREDICTED: gremlin-1-like isoform 1 [Tursiops truncatus]	20.1087	2	4	2	1	184	20.681	9.39	2.56631	2	46.67	2	major
XP_004324857.1	PREDICTED: peptidyl-prolyl cis-trans isomerase D-like, partial [Tursiops truncatus]	45.5479	11	73	11	1	292	32.031	6.43	88.5551	11	914.808	11	major
XP_004324834.1	PREDICTED: uridine phosphorylase 1 [Tursiops truncatus]	21.9653	5	10	5	1	346	37.637	6.37	16.0173	5	179.443	5	major
XP_004324815.1	PREDICTED: dnaJ homolog subfamily B member 4 [Tursiops truncatus]	20.7715	6	14	6	1	337	37.905	8.51	12.8218	6	140.016	6	major
XP_004324780.1	PREDICTED: LOW QUALITY PROTEIN: spectrin beta chain, non-erythrocytic 2-like [Tursiops truncatus]	31.6186	52	187	45	1	2391	270.692	6.1	264.859	52	2860.17	51	major
XP_004324779.1	PREDICTED: LOW QUALITY PROTEIN: RNA-binding protein 4-like [Tursiops truncatus]	17.6309	4	22	4	1	363	40.121	7.08	30.5729	4	442.633	4	major
XP_004324726.1	PREDICTED: LOW QUALITY PROTEIN: von Willebrand factor-like, partial [Tursiops truncatus]	11.9565	20	73	20	1	2668	292.014	5.48	58.641	19	788.252	20	major
XP_004324699.1	PREDICTED: sulfotransferase 4A1 isoform 2 [Tursiops truncatus]	14.2349	3	6	3	1	281	32.511	5.64	5.22097	3	93.4537	3	major
XP_004324698.1	PREDICTED: sulfotransferase 4A1 isoform 1 [Tursiops truncatus]	14.0845	3	6	3	1	284	32.998	5.83	5.22097	3	93.4537	3	major
XP_004324662.1	PREDICTED: arfaptin-1-like [Tursiops truncatus]	32.1678	2	4	2	1	143	15.301	6.3	10.2725	2	107.61	2	major
XP_004324652.1	PREDICTED: protein NipSnap homolog 2 [Tursiops truncatus]	23.1707	8	56	8	1	410	48.523	8.81	94.5106	8	821.434	8	major
XP_004324648.1	PREDICTED: ubiquitin-conjugating enzyme E2 R2-like, partial [Tursiops truncatus]	7.47664	1	2	1	1	107	12.391	6.79	1.64447	1	18.78	1	major
XP_004324634.1	PREDICTED: gamma-aminobutyric acid receptor subunit beta-1-like, partial [Tursiops truncatus]	6.03015	1	2	1	1	199	22.779	8.32	2.57537	1	75.05	1	major
XP_004324629.1	PREDICTED: LOW QUALITY PROTEIN: mitochondrial import inner membrane translocase subunit TIM44 [Tursiops truncatus]	11.3022	4	15	4	1	407	45.239	6.18	15.639	4	217.636	3	major
XP_004324609.1	PREDICTED: transgelin-3, partial [Tursiops truncatus]	48.5714	7	26	7	1	175	19.667	7.34	38.8505	7	464.123	7	major
XP_004324533.1	PREDICTED: vacuolar protein sorting-associated protein 51 homolog [Tursiops truncatus]	9.89181	4	8	4	1	647	71.938	5.53	7.12264	4	154.19	4	major
XP_004324501.1	PREDICTED: phenazine biosynthesis-like domain-containing protein [Tursiops truncatus]	24.8175	4	16	4	1	274	30.664	6.46	25.3614	4	286.21	4	major
XP_004324477.1	PREDICTED: cell adhesion molecule 2-like, partial [Tursiops truncatus]	13.8889	1	8	1	1	180	19.135	4.79	12.3597	1	155.65	1	major
XP_004324429.1	PREDICTED: cytoglobin [Tursiops truncatus]	26.8421	4	14	4	1	190	21.43	6.8	11.8496	4	114.196	4	major
XP_004324395.1	PREDICTED: electroneutral sodium bicarbonate exchanger 1-like, partial [Tursiops truncatus]	3.30579	2	6	2	1	605	68.087	8.1	6.92773	2	81.0667	2	major
XP_004324363.1	PREDICTED: PDZ domain-containing protein GIPC2-like, partial [Tursiops truncatus]	4.90566	1	3	1	1	265	29.187	9.1	0	1	0	1	major
XP_004324355.1	PREDICTED: LOW QUALITY PROTEIN: selenoprotein W [Tursiops truncatus]	10.3448	1	4	1	1	87	9.327	9.06	4.15978	1	49.45	1	major
XP_004324352.1	PREDICTED: EH domain-containing protein 2 [Tursiops truncatus]	73.6648	29	161	27	1	543	61.263	6.37	204.065	29	2080.01	29	major
XP_004324302.1	PREDICTED: synaptosomal-associated protein 25-like [Tursiops truncatus]	32.5243	7	45	7	1	206	23.321	4.86	57.0234	7	1046.66	7	major
XP_004324276.1	PREDICTED: 1-phosphatidylinositol 4,5-bisphosphate phosphodiesterase beta-3 [Tursiops truncatus]	6.56934	5	16	5	1	1233	139.035	5.91	20.1614	5	294.215	5	major
XP_004324272.1	PREDICTED: kallikrein-6 isoform 2 [Tursiops truncatus]	56.2044	5	16	5	1	137	15.047	7.61	20.6984	5	351.392	5	major
XP_004324271.1	PREDICTED: kallikrein-6 isoform 1 [Tursiops truncatus]	35.7724	6	20	6	1	246	27.013	7.46	25.9274	6	441.928	6	major
XP_004324257.1	PREDICTED: homer protein homolog 2-like [Tursiops truncatus]	2.1978	1	2	0	2	364	41.746	6.58	2.3524	1	37.92	1	major
XP_004324243.1	PREDICTED: lymphatic vessel endothelial hyaluronic acid receptor 1 [Tursiops truncatus]	5.90062	2	4	2	1	322	35.705	7.83	4.8952	2	69.3716	2	major
XP_004324214.1	PREDICTED: ras-related protein Rab-6B-like [Tursiops truncatus]	21.1538	2	10	2	1	104	11.546	5.52	6.91236	1	171.213	2	major
XP_004324207.1	PREDICTED: acyl-coenzyme A thioesterase 13 [Tursiops truncatus]	8.54701	1	8	1	1	117	12.514	9.14	11.0222	1	156.91	1	major
XP_004324198.1	PREDICTED: ragulator complex protein LAMTOR3 [Tursiops truncatus]	30.6452	2	9	2	1	124	13.641	7.34	7.49005	2	89.0579	2	major
XP_004324164.1	PREDICTED: spermine synthase-like isoform 2 [Tursiops truncatus]	33.3333	6	20	0	2	315	35.357	4.91	33.7109	6	289.002	6	major
XP_004324163.1	PREDICTED: spermine synthase-like isoform 1 [Tursiops truncatus]	36.7123	8	26	2	1	365	41.037	4.93	44.4782	8	365.557	8	major
XP_004324154.1	PREDICTED: cytochrome c oxidase subunit 7C, mitochondrial-like [Tursiops truncatus]	14.2857	1	12	1	1	63	7.365	10.96	3.46517	1	55.74	1	major
XP_004324138.1	PREDICTED: poly(rC)-binding protein 1-like isoform 2 [Tursiops truncatus]	55.2553	11	93	9	1	333	35.086	7.9	138.292	11	1904.63	11	major
XP_004324137.1	PREDICTED: poly(rC)-binding protein 1-like isoform 1 [Tursiops truncatus]	62.0787	12	95	10	1	356	37.474	7.09	144.652	12	1908.43	12	major
XP_004324121.1	PREDICTED: LOW QUALITY PROTEIN: fatty-acid amide hydrolase 1-like, partial [Tursiops truncatus]	8.04077	5	18	5	1	883	96.582	8.46	21.4284	5	295.589	4	major
XP_004324082.1	PREDICTED: protein kinase C gamma type [Tursiops truncatus]	31.2769	15	44	13	1	697	78.421	7.46	52.2663	15	701.14	15	major
XP_004324078.1	PREDICTED: phospholysine phosphohistidine inorganic pyrophosphate phosphatase [Tursiops truncatus]	15.2493	2	17	2	1	341	36.104	7.93	22.5869	2	267.225	2	major
XP_004324075.1	PREDICTED: 40S ribosomal protein S12-like [Tursiops truncatus]	16.9492	3	22	3	1	118	12.868	5.17	29.476	3	362.288	3	major
XP_004324065.1	PREDICTED: peptidase inhibitor 16 isoform 1 [Tursiops truncatus]	2.15983	1	2	1	1	463	49.58	5.53	2.22062	1	50.36	1	major
XP_004324064.1	PREDICTED: mitochondrial carrier homolog 1 isoform 2 [Tursiops truncatus]	15.3226	3	10	3	1	372	39.892	9.48	7.23957	3	173.85	3	major
XP_004324063.1	PREDICTED: mitochondrial carrier homolog 1 isoform 1 [Tursiops truncatus]	14.653	3	10	3	1	389	41.515	9.32	7.23957	3	173.85	3	major
XP_004324061.1	PREDICTED: uncharacterized protein LOC101320661 [Tursiops truncatus]	5.17241	1	8	1	1	232	25.199	7.75	11.1437	1	214.787	1	major
XP_004324027.1	PREDICTED: sialidase-1 [Tursiops truncatus]	2.64423	1	2	1	1	416	45.138	7.61	0	1	0	1	major
XP_004324012.1	PREDICTED: LOW QUALITY PROTEIN: S-adenosylmethionine synthase isoform type-1-like [Tursiops truncatus]	46.7172	12	121	10	1	396	43.672	6.21	195.526	12	2148.22	12	major
XP_004323980.1	PREDICTED: ubiquitin thioesterase OTUB1 [Tursiops truncatus]	35.7934	9	74	9	1	271	31.333	5	95.4666	9	877.892	9	major
XP_004323969.1	PREDICTED: cyclin-dependent kinase 1-like isoform 1 [Tursiops truncatus]	2.6936	1	8	0	4	297	34.054	8.41	7.07561	1	35.9242	1	major
XP_004323954.1	PREDICTED: SET and MYND domain-containing protein 1-like, partial [Tursiops truncatus]	33.1897	4	12	4	1	232	26.37	6.96	28.1915	4	322.497	4	major
XP_004323945.1	PREDICTED: transcription factor AP-2-alpha-like [Tursiops truncatus]	3	1	2	1	1	300	32.759	9.14	1.93201	1	27.53	1	major
XP_004323912.1	PREDICTED: nasal embryonic luteinizing hormone-releasing hormone factor isoform 4 [Tursiops truncatus]	1.19522	1	1	0	0	502	56.746	9.06	0	1			major
XP_004323911.1	PREDICTED: nasal embryonic luteinizing hormone-releasing hormone factor isoform 3 [Tursiops truncatus]	1.17878	1	1	0	0	509	57.48	8.51	0	1			major
XP_004323910.1	PREDICTED: nasal embryonic luteinizing hormone-releasing hormone factor isoform 2 [Tursiops truncatus]	1.13208	1	1	0	0	530	60.082	9.04	0	1			major
XP_004323909.1	PREDICTED: nasal embryonic luteinizing hormone-releasing hormone factor isoform 1 [Tursiops truncatus]	1.12782	1	1	0	0	532	60.283	9.04	0	1			major
XP_004323903.1	PREDICTED: KN motif and ankyrin repeat domain-containing protein 2 isoform 2 [Tursiops truncatus]	19.3317	5	15	5	1	419	44.794	8.15	10.1144	5	135.312	5	major
XP_004323902.1	PREDICTED: KN motif and ankyrin repeat domain-containing protein 2 isoform 1 [Tursiops truncatus]	17.8414	5	15	5	1	454	48.924	8.94	10.1144	5	135.312	5	major
XP_004323889.1	PREDICTED: transcription factor BTF3-like isoform 2 [Tursiops truncatus]	48.7654	4	31	4	1	162	17.688	7.5	51.2994	4	419.687	4	major
XP_004323888.1	PREDICTED: transcription factor BTF3-like isoform 1 [Tursiops truncatus]	46.1165	5	35	5	1	206	22.153	9.38	54.087	5	467.455	5	major
XP_004323885.1	PREDICTED: glutaredoxin-1-like [Tursiops truncatus]	7.61905	1	4	1	1	105	11.732	8.19			154.51	1	major
XP_004323860.1	PREDICTED: S-methyl-5'-thioadenosine phosphorylase-like [Tursiops truncatus]	16.8618	5	29	5	1	427	46.31	8.85	41.6445	5	326.688	5	major
XP_004323834.1	PREDICTED: transforming protein RhoA isoform 2 [Tursiops truncatus]	20.2312	4	38	0	2	173	19.615	7.97	56.9024	4	735.102	4	major
XP_004323833.1	PREDICTED: transforming protein RhoA isoform 1 [Tursiops truncatus]	39.3782	6	91	1	1	193	21.754	6.1	157.66	6	1966.35	6	major
XP_004323819.1	PREDICTED: junction plakoglobin isoform 2 [Tursiops truncatus]	60.7527	29	108	25	1	744	81.803	6.01	181.017	29	2095.99	29	major
XP_004323808.1	PREDICTED: serine/threonine-protein phosphatase 2A 55 kDa regulatory subunit B gamma isoform [Tursiops truncatus]	8.21918	2	6	2	1	292	33.696	6.65	8.10363	2	85.7567	2	major
XP_004323805.1	PREDICTED: heterogeneous nuclear ribonucleoproteins A2/B1-like, partial [Tursiops truncatus]	13.3333	4	42	4	1	240	27.193	5.05	57.5814	4	572.586	4	major
XP_004323804.1	PREDICTED: dynein light chain 2, cytoplasmic [Tursiops truncatus]	49.4382	3	25	3	1	89	10.343	7.37	29.4239	3	254.764	3	major
XP_004323767.1	PREDICTED: glial fibrillary acidic protein isoform 2 [Tursiops truncatus]	59.5794	28	192	26	1	428	49.358	5.39	279.218	28	3591.31	26	major
XP_004323766.1	PREDICTED: glial fibrillary acidic protein isoform 1 [Tursiops truncatus]	55.9441	26	176	24	1	429	48.934	5.83	258.254	26	3281.21	24	major
XP_004323716.1	PREDICTED: metalloreductase STEAP3-like isoform 2 [Tursiops truncatus]	10.3306	4	8	4	1	484	54.04	9.11	10.1881	4	153.587	4	major
XP_004323715.1	PREDICTED: metalloreductase STEAP3-like isoform 1 [Tursiops truncatus]	9.54198	4	8	4	1	524	58.314	8.82	10.1881	4	153.587	4	major
XP_004323681.1	PREDICTED: cadherin-4, partial [Tursiops truncatus]	2.11946	1	2	1	1	519	56.592	4.77	1.89717	1	29.92	1	major
XP_004323634.1	PREDICTED: LOW QUALITY PROTEIN: OX-2 membrane glycoprotein-like [Tursiops truncatus]	7.34463	2	6	2	1	354	39.979	8.4	7.24929	2	85.925	2	major
XP_004323622.1	PREDICTED: fibroleukin [Tursiops truncatus]	7.27273	2	4	2	1	440	50.088	7.2	1.95361	2	23.96	2	major
XP_004323617.1	PREDICTED: LOW QUALITY PROTEIN: pyruvate carboxylase, mitochondrial [Tursiops truncatus]	45.4778	36	231	36	1	1172	128.777	7.01	359.95	36	3761.11	36	major
XP_004323612.1	PREDICTED: 60S ribosomal protein L13-like [Tursiops truncatus]	8.33333	2	12	2	1	204	23.206	11.4	11.9174	2	165.302	2	major
XP_004323595.1	PREDICTED: UBX domain-containing protein 7-like, partial [Tursiops truncatus]	4.67626	1	2	1	1	278	31.109	5.99	0	1	0	1	major
XP_004323587.1	PREDICTED: symplekin [Tursiops truncatus]	2.74314	1	2	1	1	1203	132.681	5.76	2.65404	1	65.79	1	major
XP_004323571.1	PREDICTED: inosine-5'-monophosphate dehydrogenase 1-like [Tursiops truncatus]	6.74603	1	7	1	1	504	54.073	6.61	0	1	0	1	major
XP_004323569.1	PREDICTED: SEC23-interacting protein-like, partial [Tursiops truncatus]	2.92398	1	4	1	1	513	57.932	5.6	5.39744	1	17.5	1	major
XP_004323537.1	PREDICTED: coronin-7 [Tursiops truncatus]	38.8274	17	65	17	1	904	98.758	5.63	87.3325	17	981.153	17	major
XP_004323529.1	PREDICTED: diacylglycerol kinase zeta isoform 3 [Tursiops truncatus]	5.14469	3	7	3	1	933	104.268	7.96	2.51625	3	112.06	3	major
XP_004323528.1	PREDICTED: diacylglycerol kinase zeta isoform 2 [Tursiops truncatus]	5.06864	3	7	3	1	947	105.98	8.24	2.51625	3	112.06	3	major
XP_004323527.1	PREDICTED: diacylglycerol kinase zeta isoform 1 [Tursiops truncatus]	4.28954	3	7	3	1	1119	124.344	9.22	2.51625	3	112.06	3	major
XP_004323518.1	PREDICTED: mitochondrial ribonuclease P protein 1 [Tursiops truncatus]	1.90931	1	2	1	1	419	49.028	9.63	2.05984	1	27.92	1	major
XP_004323513.1	PREDICTED: H/ACA ribonucleoprotein complex subunit 1 [Tursiops truncatus]	3.28638	1	2	1	1	213	22.188	11.02	0	1	25.62	1	major
XP_004323509.1	PREDICTED: LOW QUALITY PROTEIN: lanC-like protein 1-like [Tursiops truncatus]	20.9596	5	59	5	1	396	44.825	7.37	113.7	5	1318.05	5	major
XP_004323457.1	PREDICTED: rho-related GTP-binding protein RhoG-like [Tursiops truncatus]	5.75916	1	6	0	4	191	21.177	7.69	7.92487	1	116.977	1	major
XP_004323446.1	PREDICTED: NADH dehydrogenase [ubiquinone] iron-sulfur protein 8, mitochondrial [Tursiops truncatus]	19.5238	3	28	3	1	210	23.755	7.24	56.6521	3	615.303	3	major
XP_004323433.1	PREDICTED: polypyrimidine tract-binding protein 1 isoform 3 [Tursiops truncatus]	36.8231	14	140	12	1	554	59.218	9.09	222.997	14	2477.35	14	major
XP_004323432.1	PREDICTED: polypyrimidine tract-binding protein 1 isoform 2 [Tursiops truncatus]	38.6364	14	140	12	1	528	56.789	9.1	222.997	14	2477.35	14	major
XP_004323431.1	PREDICTED: polypyrimidine tract-binding protein 1 isoform 1 [Tursiops truncatus]	37.2943	14	140	12	1	547	58.604	9.09	222.997	14	2477.35	14	major
XP_004323404.1	PREDICTED: protein canopy homolog 3 [Tursiops truncatus]	8.74126	1	6	1	1	286	31.814	6.7	9.90527	1	66.9733	1	major
XP_004323389.1	PREDICTED: ADP-ribosylation factor 4-like [Tursiops truncatus]	5.55556	1	4	1	1	180	20.349	5.2	4.79796	1	75.34	1	major
XP_004323368.1	PREDICTED: LOW QUALITY PROTEIN: LEM domain-containing protein 2 [Tursiops truncatus]	7.05596	2	6	2	1	411	46.393	7.99	4.32066	2	51.51	2	major
XP_004323353.1	PREDICTED: non-specific lipid-transfer protein, partial [Tursiops truncatus]	32.7586	5	29	5	1	174	18.822	8.07	49.0817	5	588.715	5	major
XP_004323345.1	PREDICTED: cytochrome b-c1 complex subunit 1, mitochondrial-like [Tursiops truncatus]	42.4242	4	76	4	1	165	17.81	9.66	109.701	4	1437.25	4	major
XP_004323338.1	PREDICTED: uncharacterized protein LOC101326733 [Tursiops truncatus]	16.2679	3	27	3	1	209	22.632	9.47	36.8993	3	562.783	3	major
XP_004323336.1	PREDICTED: regulator of G-protein signaling 7-like, partial [Tursiops truncatus]	26.6423	6	12	4	1	274	31.973	8.46	13.8493	6	168.483	6	major
XP_004323310.1	PREDICTED: LOW QUALITY PROTEIN: caspase-6-like [Tursiops truncatus]	6.73077	2	4	1	1	312	35.602	7.49	4.57248	2	78.034	2	major
XP_004323285.1	PREDICTED: voltage-dependent L-type calcium channel subunit alpha-1S-like, partial [Tursiops truncatus]	5.90631	2	4	2	1	491	55.075	5.63	5.27947	2	113.42	2	major
XP_004323280.1	PREDICTED: 40S ribosomal protein S12-like, partial [Tursiops truncatus]	4.66321	1	8	1	1	193	21.124	5.59	10.1573	1	135.3	1	major
XP_004323270.1	PREDICTED: uncharacterized protein LOC101326546 [Tursiops truncatus]	9.63665	4	10	4	1	633	69.958	9.25	13.3584	4	104.26	4	major
XP_004323250.1	PREDICTED: AP-2 complex subunit alpha-2, partial [Tursiops truncatus]	39.9103	26	105	19	1	892	98.703	6.34	158.918	26	1272.96	25	major
XP_004323232.1	PREDICTED: vesicular integral-membrane protein VIP36 [Tursiops truncatus]	14.9584	5	14	5	1	361	40.469	7.15	13.889	5	124.63	5	major
XP_004323230.1	PREDICTED: ankyrin repeat domain-containing protein 24 [Tursiops truncatus]	1.33588	1	2	1	1	1048	113.261	5.03	1.60316	1	0	1	major
XP_004323205.1	PREDICTED: epoxide hydrolase 1 isoform 2 [Tursiops truncatus]	33.9246	11	88	11	1	451	52.229	7.44	146.669	11	1181.58	11	major
XP_004323203.1	PREDICTED: ras-related protein Rap-2a-like [Tursiops truncatus]	18.0328	3	10	1	1	183	20.475	4.81	9.23554	3	179.16	3	major
XP_004323187.1	PREDICTED: UPF0249 protein ydjC homolog [Tursiops truncatus]	3.40557	1	2	1	1	323	34.319	6.76	2.4273	1	42	1	major
XP_004323172.1	PREDICTED: hemopexin-like, partial [Tursiops truncatus]	37.6238	6	72	6	1	202	22.914	5.22	114.567	6	945.968	6	major
XP_004323171.1	PREDICTED: LOW QUALITY PROTEIN: tripartite motif-containing protein 3 [Tursiops truncatus]	5.50847	2	4	2	1	708	76.882	7.96	7.33571	2	110.35	2	major
XP_004323162.1	PREDICTED: amiloride-sensitive amine oxidase [copper-containing] [Tursiops truncatus]	27.1523	13	35	13	1	755	85.444	7.18	60.2698	13	540.982	13	major
XP_004323155.1	PREDICTED: LOW QUALITY PROTEIN: uncharacterized protein C1orf109 homolog [Tursiops truncatus]	7.38916	1	2	1	1	203	23.303	5.33	0	1	0	1	major
XP_004323112.1	PREDICTED: DNA repair protein complementing XP-A cells-like [Tursiops truncatus]	8.52273	1	2	1	1	176	21.038	7.11	2.85649	1	54.9	1	major
XP_004323110.1	PREDICTED: trafficking protein particle complex subunit 9-like [Tursiops truncatus]	5.2381	1	2	1	1	210	23.266	6.42	2.26386	1	28.47	1	major
XP_004323071.1	PREDICTED: tumor necrosis factor alpha-induced protein 8-like [Tursiops truncatus]	9.43396	1	8	1	1	212	24.184	7.56	17.0779	1	397.52	1	major
XP_004323053.1	PREDICTED: PDZ and LIM domain protein 7 isoform 3 [Tursiops truncatus]	29.3839	4	12	1	1	211	23.017	9.92	28.5727	4	285.117	4	major
XP_004323052.1	PREDICTED: PDZ and LIM domain protein 7 isoform 2 [Tursiops truncatus]	32.6923	7	24	4	1	416	45.486	8.54	40.474	7	501.858	7	major
XP_004323051.1	PREDICTED: PDZ and LIM domain protein 7 isoform 1 [Tursiops truncatus]	27.5556	6	20	3	1	450	48.848	8.62	34.4447	6	469.983	6	major
XP_004323041.1	PREDICTED: magnesium transporter protein 1, partial [Tursiops truncatus]	8.36364	2	4	2	1	275	31.351	9.83	5.16524	2	87.3	2	major
XP_004323016.1	PREDICTED: galectin-3-binding protein [Tursiops truncatus]	29.39	10	42	10	1	541	60.232	5.21	69.9481	10	669.048	10	major
XP_004323014.1	PREDICTED: soluble calcium-activated nucleotidase 1 [Tursiops truncatus]	3.99002	1	2	1	1	401	44.683	5.72	1.93134	1	0	1	major
XP_004322990.1	PREDICTED: ubiquitin carboxyl-terminal hydrolase isozyme L5, partial [Tursiops truncatus]	26.7857	4	17	4	1	280	31.949	4.93	20.682	4	351.846	4	major
XP_004322986.1	PREDICTED: 60 kDa SS-A/Ro ribonucleoprotein isoform 3 [Tursiops truncatus]	13.5238	5	14	5	1	525	59.067	7.8	23.4442	5	145.547	5	major
XP_004322985.1	PREDICTED: 60 kDa SS-A/Ro ribonucleoprotein isoform 2 [Tursiops truncatus]	13.197	5	14	5	1	538	60.443	7.31	23.4442	5	145.547	5	major
XP_004322984.1	PREDICTED: 60 kDa SS-A/Ro ribonucleoprotein isoform 1 [Tursiops truncatus]	12.9562	5	14	5	1	548	61.619	7.64	23.4442	5	145.547	5	major
XP_004322983.1	PREDICTED: mitochondrial import inner membrane translocase subunit Tim8 A-like [Tursiops truncatus]	22.6804	2	20	2	1	97	11.009	5.16	26.4763	2	425.786	2	major
XP_004322978.1	PREDICTED: guanine nucleotide-binding protein subunit alpha-11 [Tursiops truncatus]	29.2479	8	33	4	1	359	42.043	6.16	35.1948	8	477.145	8	major
XP_004322945.1	PREDICTED: aspartoacylase-like, partial [Tursiops truncatus]	27.0833	3	12	3	1	144	16.493	5.76	16.0375	3	129.167	3	major
XP_004322943.1	PREDICTED: rap1 GTPase-activating protein 2-like [Tursiops truncatus]	12.0466	6	11	6	1	772	84.55	5.8	19.8091	5	320.081	6	major
XP_004322923.1	PREDICTED: vascular endothelial growth factor receptor 3-like [Tursiops truncatus]	0.587372	1	6	0	4	1362	152.563	5.95	5.53266	1	72.3024	1	major
XP_004322901.1	PREDICTED: LOW QUALITY PROTEIN: centrosomal protein of 170 kDa protein B [Tursiops truncatus]	1.2112	1	2	1	1	1321	141.592	6.46	0	1	48.15	1	major
XP_004322866.1	PREDICTED: guanine nucleotide-binding protein subunit alpha-13-like [Tursiops truncatus]	6.02837	2	8	2	1	282	33.214	6.46	7.33887	2	101.322	2	major
XP_004322852.1	PREDICTED: coronin-2A [Tursiops truncatus]	2.07156	1	2	1	1	531	60.403	8.38	1.9375	1	38.96	1	major
XP_004322849.1	PREDICTED: adenylyltransferase and sulfurtransferase MOCS3-like [Tursiops truncatus]	3.81471	1	2	1	1	367	39.153	5.99	2.12022	1	17.46	1	major
XP_004322848.1	PREDICTED: ferritin heavy chain-like [Tursiops truncatus]	8.29694	1	3	0	0	229	26.329	6.74	4.86651	1	0	1	major
XP_004322838.1	PREDICTED: high mobility group protein B1-like, partial [Tursiops truncatus]	23.3766	1	6	1	1	77	8.901	5.02	15.6692	1	94	1	major
XP_004322819.1	PREDICTED: iron-sulfur protein NUBPL-like [Tursiops truncatus]	16.3462	1	2	1	1	104	11.6	8.06	0	1	0	1	major
XP_004322810.1	PREDICTED: alpha-internexin, partial [Tursiops truncatus]	73.5294	6	20	5	1	102	11.082	4.92	38.9075	6	472.24	6	major
XP_004322806.1	PREDICTED: up-regulated during skeletal muscle growth protein 5 isoform 2 [Tursiops truncatus]	43.1034	2	9	2	1	58	6.437	9.76	1.71969	1	450.095	2	major
XP_004322799.1	PREDICTED: amine sulfotransferase-like [Tursiops truncatus]	38.7352	7	30	7	1	253	30.26	5.68	48.275	7	713.633	7	major
XP_004322790.1	PREDICTED: uncharacterized protein LOC101323251, partial [Tursiops truncatus]	9.79827	2	18	2	1	347	37.443	6.25	20.8796	2	172.552	2	major
XP_004322773.1	PREDICTED: U4/U6 small nuclear ribonucleoprotein Prp31 isoform 2 [Tursiops truncatus]	5.21042	1	4	1	1	499	55.333	5.78	0	1	79.92	1	major
XP_004322772.1	PREDICTED: U4/U6 small nuclear ribonucleoprotein Prp31 isoform 1 [Tursiops truncatus]	5.17928	1	4	1	1	502	55.673	5.68	0	1	79.92	1	major
XP_004322759.1	PREDICTED: 60S ribosomal protein L7a [Tursiops truncatus]	24.1758	8	44	8	1	273	30.801	10.64	68.8386	8	870.829	8	major
XP_004322754.1	PREDICTED: RAC-alpha serine/threonine-protein kinase [Tursiops truncatus]	11.5625	3	13	1	1	320	36.625	6.47	5.50241	3	99.7782	3	major
XP_004322753.1	PREDICTED: inverted formin-2-like [Tursiops truncatus]	28.7179	21	119	21	1	1170	127.898	6.39	179.249	21	1914.7	21	major
XP_004322751.1	PREDICTED: inverted formin-2-like [Tursiops truncatus]	15.812	2	4	2	1	234	25.876	5.47	5.21798	2	164.821	2	major
XP_004322740.1	PREDICTED: coiled-coil-helix-coiled-coil-helix domain-containing protein 3, mitochondrial-like, partial [Tursiops truncatus]	41.0714	2	8	2	1	56	6.047	8.62	9.97806	2	139.72	2	major
XP_004322738.1	PREDICTED: neurexin-3-like [Tursiops truncatus]	5.04808	2	4	2	1	416	46.417	7.31	2.06903	2	37.9	2	major
XP_004322727.1	PREDICTED: sideroflexin-2 [Tursiops truncatus]	13.6646	3	6	3	1	322	36.032	9.1	9.01796	3	139.527	3	major
XP_004322716.1	PREDICTED: parvalbumin alpha [Tursiops truncatus]	45.4545	3	10	3	1	110	12.109	4.79	16.5284	3	149.868	3	major
XP_004322703.1	PREDICTED: leucine-rich repeat-containing protein 20 [Tursiops truncatus]	38.0435	5	28	5	1	184	20.643	5.57	40.623	5	500.012	5	major
XP_004322697.1	PREDICTED: LOW QUALITY PROTEIN: phosphatidylinositol 5-phosphate 4-kinase type-2 beta [Tursiops truncatus]	22.2462	6	20	6	1	463	51.619	8.5	20.4708	5	293.06	6	major
XP_004322694.1	PREDICTED: proteasome subunit beta type-3 [Tursiops truncatus]	43.4146	6	47	6	1	205	22.991	6.55	69.8736	6	955.044	6	major
XP_004322654.1	PREDICTED: plasmalemma vesicle-associated protein [Tursiops truncatus]	6.96629	2	4	2	1	445	50.012	8.81	3.3083	2	62.25	2	major
XP_004322636.1	PREDICTED: LOW QUALITY PROTEIN: fat storage-inducing transmembrane protein 2 [Tursiops truncatus]	31.25	4	16	4	1	176	19.821	9.63	12.972	4	185.142	4	major
XP_004322634.1	PREDICTED: ganglioside-induced differentiation-associated protein 1-like 1-like [Tursiops truncatus]	6.17978	1	2	1	1	178	20.621	9.06	3.05422	1	30.63	1	major
XP_004322569.1	PREDICTED: tripartite motif-containing protein 29-like [Tursiops truncatus]	35.7877	17	51	17	1	584	64.967	7.11	69.2951	17	753.744	17	major
XP_004322555.1	PREDICTED: grpE protein homolog 1, mitochondrial, partial [Tursiops truncatus]	11.2245	2	16	2	1	196	22.152	7.44	21.7744	2	173.279	2	major
XP_004322534.1	PREDICTED: troponin I, fast skeletal muscle isoform 2 [Tursiops truncatus]	37.9121	5	30	5	1	182	21.355	8.73	59.7107	5	561.759	5	major
XP_004322533.1	PREDICTED: troponin I, fast skeletal muscle isoform 1 [Tursiops truncatus]	28.5714	3	18	3	1	182	21.341	8.73	37.9636	3	321.74	3	major
XP_004322510.1	PREDICTED: zinc phosphodiesterase ELAC protein 1 [Tursiops truncatus]	4.45026	1	2	1	1	382	43.15	5.81	2.02221	1	21.51	1	major
XP_004322493.1	PREDICTED: folate receptor beta [Tursiops truncatus]	7.90514	2	4	2	1	253	29.217	7.91	5.38189	2	18.47	2	major
XP_004322492.1	PREDICTED: caseinolytic peptidase B protein homolog [Tursiops truncatus]	8.08081	2	8	2	1	396	45.484	8.27	7.82634	2	121.193	2	major
XP_004322487.1	PREDICTED: uncharacterized protein LOC101315532 [Tursiops truncatus]	17.6425	15	73	15	1	1281	138.362	4.86	98.2603	15	1257.61	15	major
XP_004322484.1	PREDICTED: ADP-ribosylation factor-like protein 11-like [Tursiops truncatus]	6.66667	1	2	1	1	195	21.058	5.94	2.73725	1	24.06	1	major
XP_004322447.1	PREDICTED: lysosome-associated membrane glycoprotein 2-like, partial [Tursiops truncatus]	12.9496	4	20	4	1	278	30.556	6.62	15.1259	4	251.85	4	major
XP_004322437.1	PREDICTED: copine-8-like, partial [Tursiops truncatus]	6.42857	1	11	0	4	140	15.457	5.86	10.9003	1	118.8	1	major
XP_004322430.1	PREDICTED: chromodomain-helicase-DNA-binding protein 4 [Tursiops truncatus]	0.513406	1	1	0	0	1753	199.871	6.01	1.84045	1			major
XP_004322423.1	PREDICTED: NADH dehydrogenase [ubiquinone] 1 beta subcomplex subunit 11, mitochondrial-like [Tursiops truncatus]	9.82659	1	3	1	1	173	19.573	4.89	2.02895	1	20.75	1	major
XP_004322407.1	PREDICTED: armadillo repeat-containing X-linked protein 1-like [Tursiops truncatus]	7.92952	3	6	3	1	454	49.349	9.32	5.84268	3	58.7833	3	major
XP_004322399.1	PREDICTED: UDP-glucuronosyltransferase 1-1 [Tursiops truncatus]	23.4522	10	40	10	1	533	59.408	8.84	58.818	10	539.833	10	major
XP_004322398.1	PREDICTED: dnaJ homolog subfamily B member 3-like [Tursiops truncatus]	6.07287	1	2	1	1	247	27.282	7.39	0	1	23.73	1	major
XP_004322381.1	PREDICTED: metallothionein-3 [Tursiops truncatus]	31.3433	1	2	1	1	67	6.85	4.84	3.45548	1	102.49	1	major
XP_004322375.1	PREDICTED: LOW QUALITY PROTEIN: coagulation factor X [Tursiops truncatus]	12.6733	4	16	4	1	505	55.271	5.29	24.0876	4	478.99	4	major
XP_004322348.1	PREDICTED: serine/threonine-protein phosphatase 2A catalytic subunit alpha isoform-like, partial [Tursiops truncatus]	18.8776	3	21	2	1	196	22.792	5.27	33.1633	3	403.28	3	major
XP_004322321.1	PREDICTED: ribosyldihydronicotinamide dehydrogenase [quinone] [Tursiops truncatus]	63.6364	10	40	10	1	231	25.995	6.54	64.3266	10	570.233	10	major
XP_004322307.1	PREDICTED: pyridine nucleotide-disulfide oxidoreductase domain-containing protein 2 isoform 2 [Tursiops truncatus]	34.7676	13	36	13	1	581	62.798	8.06	65.4374	13	755.465	13	major
XP_004322278.1	PREDICTED: small membrane A-kinase anchor protein-like [Tursiops truncatus]	33.6842	2	5	2	1	95	11.088	5.02	11.3327	2	97.19	1	major
XP_004322270.1	PREDICTED: ATP-dependent (S)-NAD(P)H-hydrate dehydratase [Tursiops truncatus]	47.5275	10	64	10	1	364	37.887	7.53	101.314	10	1037.86	10	major
XP_004322263.1	PREDICTED: neurofilament light polypeptide [Tursiops truncatus]	57.7061	29	185	26	1	558	62.851	4.67	276.412	28	3219.14	29	major
XP_004322196.1	PREDICTED: protein tweety homolog 3 [Tursiops truncatus]	1.52207	1	4	1	1	657	71.183	7.75	4.69918	1	31.97	1	major
[truncated: 4,901 more rows]

## Sheet: Table S3
Additional File Table S3. Protein Identifications using NIST_Tur_tru v1
Accession	Description	Coverage	# Peptides	# PSMs	# Unique Peptides	# Protein Groups	# AAs	MW [kDa]	calc. pI	Score Sequest HT	# Peptides Sequest HT	Score Mascot	# Peptides Mascot	NCBI Category
YP_002587072.1	cytochrome b (mitochondrion) [Tursiops truncatus]	2.37467	1	2	1	1	379	42.7	7.64	1.97682	1	39.45	1	YP
YP_002587070.1	NADH dehydrogenase subunit 5 (mitochondrion) [Tursiops truncatus]	11.2211	4	23	4	1	606	68.657	9.1	31.6808	4	298.576	4	YP
YP_002587069.1	NADH dehydrogenase subunit 4 (mitochondrion) [Tursiops truncatus]	15.0327	4	15	4	1	459	52.025	9.31	22.1341	4	168	4	YP
YP_002587067.1	NADH dehydrogenase subunit 3 (mitochondrion) [Tursiops truncatus]	13.0435	1	6	1	1	115	13.069	4.64	3.69985	1	92.98	1	YP
YP_002587066.1	cytochrome c oxidase subunit III (mitochondrion) [Tursiops truncatus]	5.36398	1	14	1	1	261	30.091	6.99	6.4657	1	72.57	1	YP
YP_002587065.1	ATP synthase F0 subunit 6 (mitochondrion) [Tursiops truncatus]	8.40708	2	8	2	1	226	25.051	10.11	8.77652	2	74.14	2	YP
YP_002587064.1	ATP synthase F0 subunit 8 (mitochondrion) [Tursiops truncatus]	38.0952	2	18	2	1	63	7.412	9.79	34.5375	2	271.707	2	YP
YP_002587063.1	cytochrome c oxidase subunit II (mitochondrion) [Tursiops truncatus]	18.9427	3	32	3	1	227	25.901	4.73	52.2556	3	570.545	3	YP
YP_002587062.1	cytochrome c oxidase subunit I (mitochondrion) [Tursiops truncatus]	10.8527	3	34	3	1	516	57.161	6.67	66.2265	3	316.247	3	YP
YP_002587061.1	NADH dehydrogenase subunit 2 (mitochondrion) [Tursiops truncatus]	2.59366	1	4	1	1	347	38.989	9.88	4.25905	1	37.18	1	YP
YP_002587060.1	NADH dehydrogenase subunit 1 (mitochondrion) [Tursiops truncatus]	8.80503	2	12	2	1	318	35.761	7.99	16.7779	2	182.115	2	YP
XP_019796372.1	PREDICTED: WD repeat-containing protein 36 isoform X2 [Tursiops truncatus]	1.04773	1	2	1	1	859	95.476	7.93	1.6788	1	0	1	identical
XP_004331364.1	PREDICTED: 40S ribosomal protein S27-like [Tursiops truncatus]	22.8916	2	10	1	1	83	9.325	8.94	11.8012	2	92.11	2	identical
XP_004331096.1	PREDICTED: ganglioside-induced differentiation-associated protein 1 isoform X2 [Tursiops truncatus]	16.8966	5	12	5	1	290	33.473	9.11	18.5672	5	156.83	5	identical
XP_004331095.1	PREDICTED: ganglioside-induced differentiation-associated protein 1 isoform X1 [Tursiops truncatus]	13.6872	5	12	5	1	358	41.282	8.69	18.5672	5	156.83	5	identical
XP_004330560.1	PREDICTED: histone H3.1 [Tursiops truncatus]	5.14706	1	6	0	3	136	15.327	10.4	3.35261	1	72.4567	1	identical
XP_004329083.1	PREDICTED: proteasome subunit beta type-7 [Tursiops truncatus]	3.61011	1	4	1	1	277	29.886	7.3	4.17448	1	28.7	1	identical
XP_004328715.1	PREDICTED: myosin regulatory light chain 2, skeletal muscle isoform [Tursiops truncatus]	80	13	200	13	1	170	19.101	4.86	283.102	13	2925.15	13	identical
XP_004328516.1	PREDICTED: retinol dehydrogenase 12-like [Tursiops truncatus]	10.303	2	4	2	1	330	36.379	9.03	4.92994	2	86.17	2	identical
XP_004327933.2	PREDICTED: solute carrier family 2, facilitated glucose transporter member 2 isoform X1 [Tursiops truncatus]	1.9084	1	4	1	1	524	57.122	7.46	5.37514	1	54.98	1	identical
XP_004326537.1	PREDICTED: histone H2A type 1-A [Tursiops truncatus]	7.08661	1	22	0	3	127	13.681	9.74	17.2351	1	339.89	1	identical
XP_004326536.1	PREDICTED: histone H2B type 1-A [Tursiops truncatus]	15.748	2	82	0	2	127	14.334	10.2	32.1454	2	591.185	2	identical
XP_004326534.1	PREDICTED: histone H2B type 1-A-like [Tursiops truncatus]	15.748	2	82	0	2	127	14.294	10.07	32.1454	2	591.185	2	identical
XP_004326459.1	PREDICTED: retinol-binding protein 1 [Tursiops truncatus]	29.6296	5	16	5	1	135	15.799	4.92	17.6936	4	268.021	5	identical
XP_004326088.1	PREDICTED: WD repeat-containing protein 36 isoform X1 [Tursiops truncatus]	1.00559	1	2	1	1	895	99.333	7.46	1.6788	1	0	1	identical
XP_004325127.1	PREDICTED: NADH dehydrogenase [ubiquinone] 1 alpha subcomplex subunit 8 [Tursiops truncatus]	41.2621	6	58	6	1	206	23.749	9.26	98.7024	6	850.59	6	identical
XP_004324907.1	PREDICTED: thyroxine-binding globulin [Tursiops truncatus]	25.4762	9	38	9	1	420	47.203	6.64	37.6525	9	694.382	9	identical
XP_004324772.1	PREDICTED: serine dehydratase-like [Tursiops truncatus]	41.3374	9	32	9	1	329	34.364	6.79	58.2407	9	624.21	9	identical
XP_004324704.1	PREDICTED: proenkephalin-A [Tursiops truncatus]	6.08365	1	2	1	1	263	29.973	6.61	2.85016	1	42.15	1	identical
XP_004323680.1	PREDICTED: potassium voltage-gated channel subfamily A member 1 [Tursiops truncatus]	8.68687	4	10	1	1	495	56.232	5.14	6.31666	4	38.08	4	identical
XP_004323093.1	PREDICTED: myelin P2 protein [Tursiops truncatus]	23.4848	4	8	4	1	132	14.944	9.61	9.98803	4	120.335	4	identical
XP_004322473.1	PREDICTED: fatty acid-binding protein, intestinal [Tursiops truncatus]	14.3939	1	2	1	1	132	15.145	7.24	2.21549	1	30.56	1	identical
XP_004322264.2	PREDICTED: neurofilament medium polypeptide [Tursiops truncatus]	50.1166	38	167	34	1	858	96.461	4.88	284.416	37	2723.22	37	identical
XP_004322052.1	PREDICTED: actin, aortic smooth muscle [Tursiops truncatus]	69.2308	19	492	3	1	377	41.982	5.39	623.214	19	7713.26	19	identical
XP_004321981.1	PREDICTED: pancreatic lipase-related protein 2 isoform X1 [Tursiops truncatus]	4.21053	1	5	1	1	475	53.291	7.9	0	1	0	1	identical
XP_004321705.1	PREDICTED: claudin-11 [Tursiops truncatus]	22.2222	2	8	2	1	207	22.051	7.94	12.1034	2	165.9	2	identical
XP_004321634.1	PREDICTED: 39S ribosomal protein L19, mitochondrial [Tursiops truncatus]	4.79452	1	2	1	1	292	33.589	9.45	0	1	0	1	identical
XP_004321498.2	PREDICTED: AMP deaminase 1 isoform X2 [Tursiops truncatus]	15.4639	9	20	8	1	776	89.643	7.17	32.6831	9	391.43	9	identical
XP_004321497.2	PREDICTED: AMP deaminase 1 isoform X1 [Tursiops truncatus]	15.3846	9	20	8	1	780	90.199	7.17	32.6831	9	391.43	9	identical
XP_004319603.1	PREDICTED: 60S ribosomal protein L36a [Tursiops truncatus]	6.33803	1	4	1	1	142	16.399	10.36	3.37421	1	68.28	1	identical
XP_004319257.1	PREDICTED: vesicular glutamate transporter 2 [Tursiops truncatus]	13.0584	4	11	4	1	582	64.605	6.83	14.3239	4	118.17	4	identical
XP_004317794.1	PREDICTED: opalin [Tursiops truncatus]	38.4615	4	8	4	1	156	16.962	5.27	11.0996	4	110.097	4	identical
XP_004316797.1	PREDICTED: apolipoprotein A-IV [Tursiops truncatus]	60.2632	22	248	22	1	380	43.106	5.64	353	22	3562.98	22	identical
XP_004316553.1	PREDICTED: gastrokine-1 [Tursiops truncatus]	24.4565	3	6	3	1	184	20.275	8.13	8.87286	3	60.25	3	identical
XP_004316168.2	PREDICTED: histone H3.3-like [Tursiops truncatus]	4.24242	1	6	0	3	165	18.388	10.35	3.35261	1	72.4567	1	identical
XP_004315997.1	PREDICTED: complexin-2 [Tursiops truncatus]	37.3134	4	10	4	1	134	15.385	5.08	19.4965	4	134.19	4	identical
XP_004315616.1	PREDICTED: geranylgeranyl pyrophosphate synthase-like [Tursiops truncatus]	4.87805	1	2	1	1	246	28.456	5.76	1.64116	1	30.28	1	identical
XP_004315079.1	PREDICTED: leucine-rich repeat-containing protein 19 [Tursiops truncatus]	2.97297	1	2	1	1	370	42.735	5.12	2.39234	1	18.98	1	identical
XP_004314411.1	PREDICTED: uricase [Tursiops truncatus]	35.6436	10	24	10	1	303	34.937	7.88	34.42	10	362.677	10	identical
XP_004313909.2	PREDICTED: S-methylmethionine--homocysteine S-methyltransferase BHMT2 [Tursiops truncatus]	37.4656	10	56	7	1	363	39.956	7.85	77.1787	10	923.08	10	identical
XP_004313350.1	PREDICTED: vitamin K-dependent protein S [Tursiops truncatus]	16.7407	10	38	10	1	675	75.027	5.59	36.659	10	491.345	10	identical
XP_004311827.1	PREDICTED: renin isoform X2 [Tursiops truncatus]	11.0553	2	4	2	1	398	43.733	6.04	5.80149	2	91.53	2	identical
XP_004311826.1	PREDICTED: renin isoform X1 [Tursiops truncatus]	10.9726	2	4	2	1	401	44.062	6.24	5.80149	2	91.53	2	identical
XP_004311545.1	PREDICTED: small muscular protein [Tursiops truncatus]	40.6977	3	10	3	1	86	9.298	9.16	18.9371	3	270.35	3	identical
XP_019808301.1	PREDICTED: acyl-CoA:lysophosphatidylglycerol acyltransferase 1 isoform X3 [Tursiops truncatus]	4.32432	1	2	1	1	370	43.131	8.53	3.21463	1	83.64	1	major
XP_019808299.1	PREDICTED: acyl-CoA:lysophosphatidylglycerol acyltransferase 1 isoform X2 [Tursiops truncatus]	3.9312	1	2	1	1	407	46.52	9.32	3.21463	1	83.64	1	major
XP_019808298.1	PREDICTED: acyl-CoA:lysophosphatidylglycerol acyltransferase 1 isoform X1 [Tursiops truncatus]	3.80952	1	2	1	1	420	48.318	9.22	3.21463	1	83.64	1	major
XP_019808169.1	PREDICTED: prolow-density lipoprotein receptor-related protein 1-like [Tursiops truncatus]	12.7572	2	6	2	1	243	27.207	5.48	3.01944	2	74.5233	2	major
XP_019808125.1	PREDICTED: procollagen galactosyltransferase 2 [Tursiops truncatus]	1.11821	1	22	0	2	626	72.718	6.25	10.8168	1	123.376	1	major
XP_019808118.1	PREDICTED: torsin-1A-interacting protein 2 [Tursiops truncatus]	10.687	1	2	1	1	131	15.311	7.31	0	1	28.89	1	major
XP_019808117.1	PREDICTED: torsin-1A-interacting protein 2 [Tursiops truncatus]	7.65957	3	14	1	1	470	51.873	5.21	13.6975	3	205.54	3	major
XP_019808114.1	PREDICTED: torsin-1A-interacting protein 1 isoform X10 [Tursiops truncatus]	16.6667	6	29	4	1	582	65.783	8.03	23.9111	6	251.31	6	major
XP_019808113.1	PREDICTED: torsin-1A-interacting protein 1 isoform X9 [Tursiops truncatus]	16.2479	6	29	4	1	597	67.439	8.02	23.9111	6	251.31	6	major
XP_019808112.1	PREDICTED: torsin-1A-interacting protein 1 isoform X8 [Tursiops truncatus]	16.2479	6	29	4	1	597	67.201	6.83	23.9111	6	251.31	6	major
XP_019808111.1	PREDICTED: torsin-1A-interacting protein 1 isoform X7 [Tursiops truncatus]	16.1937	6	29	4	1	599	67.356	6.37	23.9111	6	251.31	6	major
XP_019808110.1	PREDICTED: torsin-1A-interacting protein 1 isoform X6 [Tursiops truncatus]	16.0066	6	29	4	1	606	68.263	6.65	23.9111	6	251.31	6	major
XP_019808108.1	PREDICTED: torsin-1A-interacting protein 1 isoform X5 [Tursiops truncatus]	15.8756	6	29	4	1	611	68.792	6.51	23.9111	6	251.31	6	major
XP_019808107.1	PREDICTED: torsin-1A-interacting protein 1 isoform X4 [Tursiops truncatus]	15.6704	6	29	4	1	619	69.54	6.24	23.9111	6	251.31	6	major
XP_019808106.1	PREDICTED: torsin-1A-interacting protein 1 isoform X3 [Tursiops truncatus]	15.62	6	29	4	1	621	69.919	6.67	23.9111	6	251.31	6	major
XP_019808105.1	PREDICTED: torsin-1A-interacting protein 1 isoform X2 [Tursiops truncatus]	15.52	6	29	4	1	625	70.378	6.51	23.9111	6	251.31	6	major
XP_019808104.1	PREDICTED: torsin-1A-interacting protein 1 isoform X1 [Tursiops truncatus]	15.4952	6	29	4	1	626	70.447	6.51	23.9111	6	251.31	6	major
XP_019808098.1	PREDICTED: elongation factor Ts, mitochondrial isoform X4 [Tursiops truncatus]	17.5	2	14	2	1	200	22.248	9.45	19.9995	2	342.72	2	major
XP_019808097.1	PREDICTED: elongation factor Ts, mitochondrial isoform X3 [Tursiops truncatus]	16.9082	2	14	2	1	207	22.961	9.64	19.9995	2	342.72	2	major
XP_019808096.1	PREDICTED: elongation factor Ts, mitochondrial isoform X2 [Tursiops truncatus]	16.5094	2	14	2	1	212	23.654	9.35	19.9995	2	342.72	2	major
XP_019807953.1	PREDICTED: centrosomal protein of 290 kDa isoform X5 [Tursiops truncatus]	0.391007	1	2	0	0	2046	239.75	5.99	2.16098	1	38.74	1	major
XP_019807951.1	PREDICTED: centrosomal protein of 290 kDa isoform X3 [Tursiops truncatus]	0.334868	1	2	0	0	2389	279.958	6.07	2.16098	1	38.74	1	major
XP_019807950.1	PREDICTED: centrosomal protein of 290 kDa isoform X2 [Tursiops truncatus]	0.326531	1	2	0	0	2450	286.993	5.94	2.16098	1	38.74	1	major
XP_019807947.1	PREDICTED: centrosomal protein of 290 kDa isoform X1 [Tursiops truncatus]	0.322971	1	2	0	0	2477	290.202	5.99	2.16098	1	38.74	1	major
XP_019807913.1	PREDICTED: mitochondrial pyruvate carrier 2 [Tursiops truncatus]	25.1969	4	38	4	1	127	14.116	10.33	51.6573	4	563.159	4	major
XP_019807893.1	PREDICTED: ETS domain-containing protein Elk-4 isoform X2 [Tursiops truncatus]	1.94175	1	4	1	1	412	44.823	6.71	3.64166	1	47.54	1	major
XP_019807892.1	PREDICTED: ETS domain-containing protein Elk-4 isoform X1 [Tursiops truncatus]	1.77384	1	4	1	1	451	48.975	7.12	3.64166	1	47.54	1	major
XP_019807879.1	PREDICTED: plasma membrane calcium-transporting ATPase 4 [Tursiops truncatus]	35.7884	21	98	12	1	964	106.263	6.9	134.53	20	1696.72	21	major
XP_019807874.1	PREDICTED: methionine-R-sulfoxide reductase B3 isoform X4 [Tursiops truncatus]	26.087	3	5	3	1	184	19.961	6.92	6.48541	2	98.2033	3	major
XP_019807871.1	PREDICTED: methionine-R-sulfoxide reductase B3 isoform X3 [Tursiops truncatus]	4.83871	1	2	1	1	248	27.256	10.35	2.5817	1	34.39	1	major
XP_019807870.1	PREDICTED: methionine-R-sulfoxide reductase B3 isoform X2 [Tursiops truncatus]	4.58015	1	2	1	1	262	28.865	9.95	2.5817	1	34.39	1	major
XP_019807869.1	PREDICTED: methionine-R-sulfoxide reductase B3 isoform X1 [Tursiops truncatus]	11.9355	2	4	2	1	310	33.653	9.38	6.48541	2	41.76	2	major
XP_019807855.1	PREDICTED: 60S ribosomal protein L3 [Tursiops truncatus]	17.5	7	53	7	1	400	45.668	9.98	56.9055	7	584.454	7	major
XP_019807789.1	PREDICTED: specifically androgen-regulated gene protein isoform X2 [Tursiops truncatus]	19.7222	3	19	3	1	360	38.09	10.11	13.3855	3	177.167	3	major
XP_019807787.1	PREDICTED: specifically androgen-regulated gene protein isoform X1 [Tursiops truncatus]	11.7355	3	19	3	1	605	64.417	9.35	13.3855	3	177.167	3	major
XP_019807786.1	PREDICTED: cytoplasmic dynein 1 heavy chain 1 [Tursiops truncatus]	33.0495	76	328	76	1	3171	364.196	6.32	454.35	75	4620.88	76	major
XP_019807778.1	PREDICTED: heat shock protein HSP 90-alpha [Tursiops truncatus]	58.9359	38	628	26	1	733	84.708	5.01	885.912	38	8698.47	37	major
XP_019807769.1	PREDICTED: transmembrane and coiled-coil domains protein 3 isoform X2 [Tursiops truncatus]	2.24215	1	3	1	1	446	49.811	7.78			0	1	major
XP_019807758.1	PREDICTED: protein lin-7 homolog A isoform X4 [Tursiops truncatus]	30.2469	4	12	2	1	162	18.102	9.54	15.4005	4	245.14	4	major
XP_019807756.1	PREDICTED: protein lin-7 homolog A isoform X3 [Tursiops truncatus]	28.8235	4	12	2	1	170	19.086	9.45	15.4005	4	245.14	4	major
XP_019807754.1	PREDICTED: protein lin-7 homolog A isoform X2 [Tursiops truncatus]	28.7554	6	17	3	1	233	26.025	8.97	19.1801	6	278.733	6	major
XP_019807752.1	PREDICTED: protein lin-7 homolog A isoform X1 [Tursiops truncatus]	21.9672	6	17	3	1	305	34.595	9.39	19.1801	6	278.733	6	major
XP_019807737.1	PREDICTED: LOW QUALITY PROTEIN: geranylgeranyl transferase type-2 subunit beta-like [Tursiops truncatus]	7.29483	2	4	2	1	329	36.364	5.03	2.1336	2	36.5	2	major
XP_019807670.1	PREDICTED: synaptotagmin-1 [Tursiops truncatus]	27.2401	7	16	5	1	279	31.291	6.8	20.322	7	176.05	7	major
XP_019807649.1	PREDICTED: antithrombin-III isoform X3 [Tursiops truncatus]	28.6036	14	97	14	1	444	50.89	6.65	127.555	14	1330.86	14	major
XP_019807648.1	PREDICTED: antithrombin-III isoform X1 [Tursiops truncatus]	35.0305	17	139	17	1	491	55.731	7.03	187.439	17	2082.12	17	major
XP_019807636.1	PREDICTED: rab GTPase-activating protein 1-like isoform X4 [Tursiops truncatus]	5.19481	1	7	1	1	308	35.608	5.71	11.7619	1	158.493	1	major
XP_019807634.1	PREDICTED: rab GTPase-activating protein 1-like isoform X2 [Tursiops truncatus]	1.50517	1	7	1	1	1063	120.719	5.33	11.7619	1	158.493	1	major
XP_019807633.1	PREDICTED: rab GTPase-activating protein 1-like isoform X1 [Tursiops truncatus]	1.49115	1	7	1	1	1073	121.801	5.48	11.7619	1	158.493	1	major
XP_019807626.1	PREDICTED: DNA replication licensing factor MCM5 [Tursiops truncatus]	4.22535	2	6	2	1	639	70.616	7.46	3.46748	2	13.27	2	major
XP_019807625.1	PREDICTED: target of Myb protein 1 [Tursiops truncatus]	10.2473	2	10	2	1	283	30.475	5.14	14.1443	2	232.129	2	major
XP_019807617.1	PREDICTED: phosphate carrier protein, mitochondrial, partial [Tursiops truncatus]	30.0654	3	47	3	1	153	16.522	8.97	59.7871	3	703.698	3	major
XP_019807607.1	PREDICTED: PRKC apoptosis WT1 regulator protein-like [Tursiops truncatus]	17.0103	3	6	3	1	194	22.162	4.83	7.913	3	95.62	3	major
XP_019807599.1	PREDICTED: LOW QUALITY PROTEIN: cytochrome b-c1 complex subunit Rieske, mitochondrial [Tursiops truncatus]	2.86738	1	6	1	1	279	30.486	9.06	3.81023	1	74.0267	1	major
XP_019807592.1	PREDICTED: arf-GAP with GTPase, ANK repeat and PH domain-containing protein 2 [Tursiops truncatus]	9.40541	4	14	3	1	925	95.7	9.66	16.2687	4	162.605	4	major
XP_019807584.1	PREDICTED: serine hydroxymethyltransferase, mitochondrial [Tursiops truncatus]	28.5429	8	56	8	1	501	56.027	7.01	78.2702	8	1269.92	8	major
XP_019807582.1	PREDICTED: prolow-density lipoprotein receptor-related protein 1-like, partial [Tursiops truncatus]	6.77966	2	7	2	1	472	51.461	5.15	10.9373	2	49.09	1	major
XP_019807577.1	PREDICTED: myosin light chain 6B [Tursiops truncatus]	47.4074	8	40	8	1	135	14.322	9.16	52.4464	8	529.879	8	major
XP_019807575.1	PREDICTED: cyclin-dependent kinase 2 [Tursiops truncatus]	2.77778	1	8	0	4	288	32.434	8.76	7.07561	1	32.3879	1	major
XP_019807572.1	PREDICTED: capZ-interacting protein, partial [Tursiops truncatus]	3.59116	1	2	1	1	362	39.091	10.08	2.29798	1	40.44	1	major
XP_019807564.1	PREDICTED: peroxiredoxin-6, partial [Tursiops truncatus]	81.2183	16	191	16	1	197	21.919	5.33	237.795	15	2913.62	16	major
XP_019807561.1	PREDICTED: astrotactin-1 [Tursiops truncatus]	13.0321	7	18	7	1	1151	128.054	5.24	18.9394	7	239.76	6	major
XP_019807539.1	PREDICTED: membrane cofactor protein-like [Tursiops truncatus]	3.84615	1	2	1	1	312	33.622	6.74	2.19727	1	29.57	1	major
XP_019807507.1	PREDICTED: glycogen synthase kinase-3 alpha [Tursiops truncatus]	26.5896	2	11	2	1	173	16.004	9.99	8.97102	2	151.42	2	major
XP_019807450.1	PREDICTED: ras-related protein Rab-32 [Tursiops truncatus]	4.46429	1	2	1	1	224	24.989	6.79	0	1	0	1	major
XP_019807446.1	PREDICTED: vascular non-inflammatory molecule 2 isoform X6 [Tursiops truncatus]	2.62626	1	2	1	1	495	56.094	6.86	2.87621	1	53.82	1	major
XP_019807445.1	PREDICTED: vascular non-inflammatory molecule 2 isoform X5 [Tursiops truncatus]	2.61044	1	2	1	1	498	56.317	7.23	2.87621	1	53.82	1	major
XP_019807444.1	PREDICTED: vascular non-inflammatory molecule 2 isoform X4 [Tursiops truncatus]	2.61044	1	2	1	1	498	56.271	6.98	2.87621	1	53.82	1	major
XP_019807443.1	PREDICTED: vascular non-inflammatory molecule 2 isoform X3 [Tursiops truncatus]	2.59481	1	2	1	1	501	56.712	6.98	2.87621	1	53.82	1	major
XP_019807441.1	PREDICTED: vascular non-inflammatory molecule 2 isoform X2 [Tursiops truncatus]	2.50482	1	2	1	1	519	58.538	6.98	2.87621	1	53.82	1	major
XP_019807439.1	PREDICTED: vascular non-inflammatory molecule 2 isoform X1 [Tursiops truncatus]	2.48092	1	2	1	1	524	59.379	6.76	2.87621	1	53.82	1	major
XP_019807424.1	PREDICTED: tRNA (adenine(58)-N(1))-methyltransferase catalytic subunit TRMT61A isoform X3 [Tursiops truncatus]	7.36842	1	2	1	1	285	30.913	7.11	2.88258	1	106.08	1	major
XP_019807405.1	PREDICTED: katanin p60 ATPase-containing subunit A1 [Tursiops truncatus]	2.44399	1	4	1	1	491	55.888	6.9	4.79098	1	27.93	1	major
XP_019807404.1	PREDICTED: tRNA (adenine(58)-N(1))-methyltransferase catalytic subunit TRMT61A isoform X2 [Tursiops truncatus]	7.26644	1	2	1	1	289	30.818	7.69	2.88258	1	106.08	1	major
XP_019807400.1	PREDICTED: tRNA (adenine(58)-N(1))-methyltransferase catalytic subunit TRMT61A isoform X1 [Tursiops truncatus]	6.93069	1	2	1	1	303	32.972	7.02	2.88258	1	106.08	1	major
XP_019807389.1	PREDICTED: A-kinase anchor protein 7 isoform X3 [Tursiops truncatus]	2.8103	1	2	1	1	427	47.64	8.82	2.58363	1	56.18	1	major
XP_019807387.1	PREDICTED: A-kinase anchor protein 7 isoform X1 [Tursiops truncatus]	2.66667	1	2	1	1	450	50.151	8.91	2.58363	1	56.18	1	major
XP_019807354.1	PREDICTED: syntaxin-11 [Tursiops truncatus]	5.92334	1	2	1	1	287	33.28	6.55	2.87263	1	97.5	1	major
XP_019807339.1	PREDICTED: protein phosphatase 1 regulatory subunit 14C isoform X4 [Tursiops truncatus]	22.905	2	16	2	1	179	19.243	5.06	10.752	1	218.27	2	major
XP_019807338.1	PREDICTED: protein phosphatase 1 regulatory subunit 14C isoform X3 [Tursiops truncatus]	24.6988	2	16	2	1	166	17.95	5.47	10.752	1	218.27	2	major
XP_019807337.1	PREDICTED: protein phosphatase 1 regulatory subunit 14C isoform X1 [Tursiops truncatus]	24.2604	2	16	2	1	169	18.139	4.84	10.752	1	218.27	2	major
XP_019807336.1	PREDICTED: protein phosphatase 1 regulatory subunit 14C isoform X2 [Tursiops truncatus]	24.2604	2	16	2	1	169	17.981	4.96	10.752	1	218.27	2	major
XP_019807323.1	PREDICTED: syntaxin-7 isoform X2 [Tursiops truncatus]	40.2299	6	52	6	1	261	29.625	5.3	54.0068	5	1042.12	6	major
XP_019807321.1	PREDICTED: BAG family molecular chaperone regulator 5 [Tursiops truncatus]	2.23714	1	1	0	0	447	51	5.64	1.81353	1			major
XP_019807320.1	PREDICTED: syntaxin-7 isoform X1 [Tursiops truncatus]	33.6538	6	52	6	1	312	34.989	5.76	54.0068	5	1042.12	6	major
XP_019807319.1	PREDICTED: ethylmalonyl-CoA decarboxylase isoform X2 [Tursiops truncatus]	55.8394	13	80	13	1	274	30.275	7.9	112.594	13	1300.62	13	major
XP_019807317.1	PREDICTED: ethylmalonyl-CoA decarboxylase isoform X1 [Tursiops truncatus]	59.8007	15	102	15	1	301	32.97	7.84	147.523	15	2105.09	15	major
XP_019807312.1	PREDICTED: kinesin light chain 1 isoform X15 [Tursiops truncatus]	21.1462	9	24	5	1	506	57.721	6.32	27.3304	9	278.243	9	major
XP_019807311.1	PREDICTED: vacuolar protein sorting-associated protein VTA1 homolog isoform X2 [Tursiops truncatus]	18.1159	3	17	3	1	276	30.572	6.61	4.46741	2	445.796	3	major
XP_019807310.1	PREDICTED: vacuolar protein sorting-associated protein VTA1 homolog isoform X1 [Tursiops truncatus]	22.6537	4	29	4	1	309	34.047	6.29	31.9462	3	816.485	4	major
XP_019807298.1	PREDICTED: kinesin light chain 1 isoform X13 [Tursiops truncatus]	19.4192	9	24	5	1	551	62.742	5.96	27.3304	9	278.243	9	major
XP_019807290.1	PREDICTED: kinesin light chain 1 isoform X14 [Tursiops truncatus]	19.4192	9	24	5	1	551	62.674	5.55	27.3304	9	278.243	9	major
XP_019807282.1	PREDICTED: required for meiotic nuclear division protein 1 homolog isoform X4 [Tursiops truncatus]	9.74576	2	4	2	1	236	27.618	6.09	4.93969	2	73.91	2	major
XP_019807281.1	PREDICTED: required for meiotic nuclear division protein 1 homolog isoform X3 [Tursiops truncatus]	6.30137	2	4	2	1	365	41.508	9.03	4.93969	2	73.91	2	major
XP_019807280.1	PREDICTED: required for meiotic nuclear division protein 1 homolog isoform X2 [Tursiops truncatus]	5.63725	2	4	2	1	408	46.868	8.79	4.93969	2	73.91	2	major
XP_019807277.1	PREDICTED: required for meiotic nuclear division protein 1 homolog isoform X1 [Tursiops truncatus]	5.12249	2	4	2	1	449	51.791	8.59	4.93969	2	73.91	2	major
XP_019807273.1	PREDICTED: kinesin light chain 1 isoform X12 [Tursiops truncatus]	19.3841	9	24	5	1	552	62.613	5.78	27.3304	9	278.243	9	major
XP_019807265.1	PREDICTED: kinesin light chain 1 isoform X11 [Tursiops truncatus]	19.1071	9	24	5	1	560	63.731	5.87	27.3304	9	278.243	9	major
XP_019807251.1	PREDICTED: nuclear receptor coactivator 7 isoform X5 [Tursiops truncatus]	6.37363	3	8	3	1	910	102.598	5.11	10.0532	3	190.83	3	major
XP_019807250.1	PREDICTED: nuclear receptor coactivator 7 isoform X4 [Tursiops truncatus]	6.22318	3	8	3	1	932	105.165	5.29	10.0532	3	190.83	3	major
XP_019807248.1	PREDICTED: nuclear receptor coactivator 7 isoform X3 [Tursiops truncatus]	6.15058	3	8	3	1	943	106.478	5.26	10.0532	3	190.83	3	major
XP_019807247.1	PREDICTED: nuclear receptor coactivator 7 isoform X2 [Tursiops truncatus]	6.11814	3	8	3	1	948	106.544	5.3	10.0532	3	190.83	3	major
XP_019807246.1	PREDICTED: nuclear receptor coactivator 7 isoform X1 [Tursiops truncatus]	6.04797	3	8	3	1	959	107.858	5.27	10.0532	3	190.83	3	major
XP_019807243.1	PREDICTED: kinesin light chain 1 isoform X10 [Tursiops truncatus]	18.5442	9	24	5	1	577	65.413	5.95	27.3304	9	278.243	9	major
XP_019807236.1	PREDICTED: kinesin light chain 1 isoform X9 [Tursiops truncatus]	18.2594	9	24	5	1	586	66.352	6.1	27.3304	9	278.243	9	major
XP_019807223.1	PREDICTED: kinesin light chain 1 isoform X8 [Tursiops truncatus]	17.342	9	24	5	1	617	69.631	7.11	27.3304	9	278.243	9	major
XP_019807219.1	PREDICTED: LOW QUALITY PROTEIN: metallothionein-1E-like [Tursiops truncatus]	19.6721	1	2	1	1	61	5.963	8.06	0	1	32.62	1	major
XP_019807216.1	PREDICTED: kinesin light chain 1 isoform X7 [Tursiops truncatus]	17.3139	9	24	5	1	618	69.6	5.73	27.3304	9	278.243	9	major
XP_019807207.1	PREDICTED: kinesin light chain 1 isoform X6 [Tursiops truncatus]	17.2026	9	24	5	1	622	70.384	5.81	27.3304	9	278.243	9	major
XP_019807201.1	PREDICTED: kinesin light chain 1 isoform X5 [Tursiops truncatus]	19.2846	10	26	6	1	643	72.337	6.86	29.5883	10	328.301	10	major
XP_019807194.1	PREDICTED: constitutive coactivator of peroxisome proliferator-activated receptor gamma isoform X5 [Tursiops truncatus]	6.34921	1	1	1	1	315	35.657	7.44			33.24	1	major
XP_019807193.1	PREDICTED: constitutive coactivator of peroxisome proliferator-activated receptor gamma isoform X4 [Tursiops truncatus]	6.70732	2	7	2	1	656	73.892	5.71	4.24065	1	50.04	2	major
XP_019807192.1	PREDICTED: constitutive coactivator of peroxisome proliferator-activated receptor gamma isoform X3 [Tursiops truncatus]	3.07298	1	6	1	1	781	88.483	6.37	4.24065	1	31.3	1	major
XP_019807191.1	PREDICTED: kinesin light chain 1 isoform X4 [Tursiops truncatus]	16.411	9	24	5	1	652	73.326	6.74	27.3304	9	278.243	9	major
XP_019807190.1	PREDICTED: constitutive coactivator of peroxisome proliferator-activated receptor gamma isoform X2 [Tursiops truncatus]	5.61224	2	7	2	1	784	88.852	6.73	4.24065	1	50.04	2	major
XP_019807188.1	PREDICTED: constitutive coactivator of peroxisome proliferator-activated receptor gamma isoform X1 [Tursiops truncatus]	5.39877	2	7	2	1	815	92.238	6.43	4.24065	1	50.04	2	major
XP_019807183.1	PREDICTED: kinesin light chain 1 isoform X3 [Tursiops truncatus]	18.7311	10	26	6	1	662	74.652	6.67	29.5883	10	328.301	10	major
XP_019807182.1	PREDICTED: protein quaking isoform X5 [Tursiops truncatus]	3.4965	1	4	1	1	286	31.127	8.97	3.46034	1	31.52	1	major
XP_019807181.1	PREDICTED: protein quaking isoform X4 [Tursiops truncatus]	5.67823	2	8	2	1	317	35.166	6.19	3.46034	2	52.2338	2	major
XP_019807180.1	PREDICTED: protein quaking isoform X3 [Tursiops truncatus]	5.40541	2	8	2	1	333	36.858	8.56	3.46034	2	52.2338	2	major
XP_019807179.1	PREDICTED: protein quaking isoform X2 [Tursiops truncatus]	5.29412	2	8	2	1	340	37.532	8.56	3.46034	2	52.2338	2	major
XP_019807178.1	PREDICTED: protein quaking isoform X1 [Tursiops truncatus]	5.27859	2	8	2	1	341	37.603	8.56	3.46034	2	52.2338	2	major
XP_019807174.1	PREDICTED: kinesin light chain 1 isoform X2 [Tursiops truncatus]	16.1388	9	24	5	1	663	74.778	6.51	27.3304	9	278.243	9	major
XP_019807163.1	PREDICTED: kinesin light chain 1 isoform X1 [Tursiops truncatus]	15.9463	9	24	5	1	671	75.641	6.57	27.3304	9	278.243	9	major
XP_019807161.1	PREDICTED: T-lymphoma invasion and metastasis-inducing protein 2 isoform X3 [Tursiops truncatus]	3.00633	1	5	1	1	632	71.177	6.28	0	1	0	1	major
XP_019807160.1	PREDICTED: T-lymphoma invasion and metastasis-inducing protein 2 isoform X2 [Tursiops truncatus]	2.54692	1	5	1	1	746	83.984	5.94	0	1	0	1	major
XP_019807159.1	PREDICTED: T-lymphoma invasion and metastasis-inducing protein 2 isoform X1 [Tursiops truncatus]	1.11568	1	5	1	1	1703	188.681	7.24	0	1	0	1	major
XP_019807108.1	PREDICTED: 39S ribosomal protein L18, mitochondrial isoform X2 [Tursiops truncatus]	9.30233	1	2	1	1	129	14.298	7.88	3.05504	1	53.97	1	major
XP_019807107.1	PREDICTED: 39S ribosomal protein L18, mitochondrial isoform X1 [Tursiops truncatus]	6.66667	1	2	1	1	180	20.366	9.06	3.05504	1	53.97	1	major
XP_019807089.1	PREDICTED: ezrin isoform X2 [Tursiops truncatus]	54.4747	14	110	8	1	257	29.933	6.58	104.658	14	1454.02	14	major
XP_019807088.1	PREDICTED: ezrin isoform X1 [Tursiops truncatus]	52.2388	14	110	8	1	268	31.169	7.46	104.658	14	1454.02	14	major
XP_019807075.1	PREDICTED: syntaxin-binding protein 5 isoform X9 [Tursiops truncatus]	1.50301	1	2	1	1	998	109.93	7.08	2.38023	1	60.79	1	major
XP_019807074.1	PREDICTED: syntaxin-binding protein 5 isoform X8 [Tursiops truncatus]	1.50451	1	2	1	1	997	110.141	7.66	2.38023	1	60.79	1	major
XP_019807073.1	PREDICTED: syntaxin-binding protein 5 isoform X7 [Tursiops truncatus]	3.8817	2	14	2	1	1082	119.914	7.66	4.76352	2	87.6867	2	major
XP_019807072.1	PREDICTED: syntaxin-binding protein 5 isoform X6 [Tursiops truncatus]	5.55058	3	18	3	1	1117	123.433	7.11	9.46297	3	233.33	3	major
XP_019807071.1	PREDICTED: syntaxin-binding protein 5 isoform X5 [Tursiops truncatus]	5.45295	3	18	3	1	1137	125.655	7.05	9.46297	3	233.33	3	major
XP_019807070.1	PREDICTED: syntaxin-binding protein 5 isoform X4 [Tursiops truncatus]	3.66812	2	14	2	1	1145	126.469	7.25	4.76352	2	87.6867	2	major
XP_019807069.1	PREDICTED: syntaxin-binding protein 5 isoform X3 [Tursiops truncatus]	5.37728	3	18	3	1	1153	127.473	7.36	9.46297	3	233.33	3	major
XP_019807068.1	PREDICTED: syntaxin-binding protein 5 isoform X2 [Tursiops truncatus]	3.60515	2	14	2	1	1165	128.691	7.2	4.76352	2	87.6867	2	major
XP_019807067.1	PREDICTED: syntaxin-binding protein 5 isoform X1 [Tursiops truncatus]	3.55631	2	14	2	1	1181	130.509	7.52	4.76352	2	87.6867	2	major
XP_019807066.1	PREDICTED: LOW QUALITY PROTEIN: inositol-3-phosphate synthase 1 [Tursiops truncatus]	1.63339	1	2	1	1	551	59.79	6.46	2.03347	1	0	1	major
XP_019807053.1	PREDICTED: 1-acyl-sn-glycerol-3-phosphate acyltransferase delta isoform X1 [Tursiops truncatus]	0.958084	1	1	0	0	835	93.924	8.02			0	1	major
XP_019807036.1	PREDICTED: L-lactate dehydrogenase A-like 6B [Tursiops truncatus]	4.46194	1	30	1	1	381	41.704	8.88	61.0342	1	648.777	1	major
XP_019807010.1	PREDICTED: metabotropic glutamate receptor 1 isoform X5 [Tursiops truncatus]	2.20751	2	4	2	1	906	101.455	8.32	1.71011	2	45.21	2	major
XP_019807009.1	PREDICTED: metabotropic glutamate receptor 1 isoform X4 [Tursiops truncatus]	2.1692	2	4	2	1	922	103.106	8.28	1.71011	2	45.21	2	major
XP_019807008.1	PREDICTED: metabotropic glutamate receptor 1 isoform X3 [Tursiops truncatus]	2.09864	2	4	2	1	953	106.047	8.24	1.71011	2	45.21	2	major
XP_019807007.1	PREDICTED: metabotropic glutamate receptor 1 isoform X2 [Tursiops truncatus]	1.94553	2	4	2	1	1028	114.393	8.32	1.71011	2	45.21	2	major
XP_019807006.1	PREDICTED: metabotropic glutamate receptor 1 isoform X1 [Tursiops truncatus]	3.09623	3	6	3	1	1195	132.212	7.24	3.37145	3	101.533	3	major
XP_019806987.1	PREDICTED: LOW QUALITY PROTEIN: poly(ADP-ribose) glycohydrolase ARH3-like [Tursiops truncatus]	2.51397	1	8	1	1	358	38.179	4.83	7.69013	1	181.03	1	major
XP_019806978.1	PREDICTED: mitochondrial-processing peptidase subunit alpha isoform X2 [Tursiops truncatus]	6.35294	2	12	2	1	425	47.783	7.24	22.7224	2	310.51	2	major
XP_019806976.1	PREDICTED: mitochondrial-processing peptidase subunit alpha isoform X1 [Tursiops truncatus]	10.6667	5	18	5	1	525	57.926	7.23	29.5222	5	372.024	5	major
XP_019806974.1	PREDICTED: laminin subunit alpha-2 [Tursiops truncatus]	10.5145	21	46	21	1	3110	342.54	6.21	73.3577	21	801.746	21	major
XP_019806957.1	PREDICTED: cation-independent mannose-6-phosphate receptor [Tursiops truncatus]	6.74428	10	23	10	1	2491	273.692	6.23	31.0157	10	369.643	10	major
XP_019806935.1	PREDICTED: C-terminal-binding protein 1 isoform X2 [Tursiops truncatus]	12.7753	2	6	1	1	227	24.206	7.64	7.01617	2	90.37	2	major
XP_019806934.1	PREDICTED: C-terminal-binding protein 1 isoform X1 [Tursiops truncatus]	12.1849	2	6	1	1	238	25.336	7.87	7.01617	2	90.37	2	major
XP_019806933.1	PREDICTED: negative elongation factor A [Tursiops truncatus]	6.42202	1	2	1	1	327	34.799	9.28	0	1	29.26	1	major
XP_019806865.1	PREDICTED: N-acetylaspartate synthetase [Tursiops truncatus]	5.29801	1	2	1	1	302	32.853	8.91	2.38639	1	50.74	1	major
XP_019806854.1	PREDICTED: LETM1 and EF-hand domain-containing protein 1, mitochondrial [Tursiops truncatus]	15.7895	6	30	6	1	361	40.806	9.8	32.5251	6	404.167	6	major
XP_019806826.1	PREDICTED: actin-binding LIM protein 2-like [Tursiops truncatus]	9.17031	3	6	3	1	687	74.36	8.21	4.3009	2	55.7833	3	major
XP_019806804.1	PREDICTED: LOW QUALITY PROTEIN: protein ABHD16B [Tursiops truncatus]	1.4862	1	2	1	1	471	52.723	7.8	0	1	40.23	1	major
XP_019806795.1	PREDICTED: elongation factor 1-alpha 2 [Tursiops truncatus]	15.8151	2	13	2	1	411	42.735	8.4	18.013	2	97.5433	2	major
XP_019806785.1	PREDICTED: cytochrome P450 4F22 isoform X2 [Tursiops truncatus]	1.69492	1	2	1	1	531	61.285	7.69	2.81664	1	47.31	1	major
XP_019806784.1	PREDICTED: cytochrome P450 4F22 isoform X1 [Tursiops truncatus]	1.67598	1	2	1	1	537	62.286	8.15	2.81664	1	47.31	1	major
XP_019806779.1	PREDICTED: leucine-rich repeat and immunoglobulin-like domain-containing nogo receptor-interacting protein 1 [Tursiops truncatus]	5.64516	3	6	3	1	620	69.801	8.4	7.09782	3	104.993	3	major
XP_019806752.1	PREDICTED: tropomyosin alpha-4 chain [Tursiops truncatus]	53.8961	9	101	6	1	154	17.666	4.72	132.446	8	1678.2	9	major
XP_019806751.1	PREDICTED: calcium homeostasis endoplasmic reticulum protein-like [Tursiops truncatus]	6.79612	1	1	0	0	103	11.729	7.99	0	1			major
XP_019806706.1	PREDICTED: calreticulin-3 [Tursiops truncatus]	1.92308	1	6	1	1	364	42.241	5.27	5.69061	1	57.2029	1	major
XP_019806703.1	PREDICTED: docosahexaenoic acid omega-hydroxylase CYP4F3-like [Tursiops truncatus]	10.6195	4	8	4	1	339	38.899	6.13	5.2343	4	83.49	4	major
XP_019806697.1	PREDICTED: probable palmitoyltransferase ZDHHC11 isoform X2 [Tursiops truncatus]	11.1421	1	2	1	1	359	40.409	9.94	0	1	0	1	major
XP_019806681.1	PREDICTED: NADH dehydrogenase [ubiquinone] iron-sulfur protein 6, mitochondrial [Tursiops truncatus]	56.4516	5	51	5	1	124	13.212	8.84	66.9102	5	1019.88	5	major
XP_019806635.1	PREDICTED: exocyst complex component 3 [Tursiops truncatus]	1.91638	1	4	1	1	574	66.462	8.07	1.99591	1	65.11	1	major
XP_019806622.1	PREDICTED: coiled-coil domain-containing protein 127 isoform X2 [Tursiops truncatus]	3.48837	1	2	1	1	258	30.516	9.5	2.01364	1	32.92	1	major
XP_019806614.1	PREDICTED: glycine cleavage system H protein, mitochondrial-like [Tursiops truncatus]	17.4419	2	24	2	1	172	18.766	4.96	21.5744	2	354.695	2	major
XP_019806585.1	PREDICTED: catenin delta-2 [Tursiops truncatus]	20.9804	7	20	7	1	510	55.972	8.94	26.31	7	318.575	7	major
XP_019806566.1	PREDICTED: 60S acidic ribosomal protein P2 [Tursiops truncatus]	31.8519	4	48	4	1	135	14.642	7.34	88.1423	4	1151.8	4	major
XP_019806564.1	PREDICTED: Parkinson disease 7 domain-containing protein 1, partial [Tursiops truncatus]	12.0301	1	2	1	1	133	13.675	5.69	4.07274	1	33.4	1	major
XP_019806556.1	PREDICTED: epidermal growth factor receptor kinase substrate 8-like protein 2 [Tursiops truncatus]	15.1786	2	6	2	1	112	11.627	5.08	4.47773	2	72.1	2	major
XP_019806554.1	PREDICTED: cytochrome P450 1A1-like [Tursiops truncatus]	35.0711	11	53	11	1	422	47.591	8.79	69.9318	11	614.989	11	major
XP_019806543.1	PREDICTED: deformed epidermal autoregulatory factor 1 homolog [Tursiops truncatus]	3.05755	2	6	2	1	556	59.974	8.35	4.47773	2	72.1	2	major
XP_019806535.1	PREDICTED: troponin T, cardiac muscle [Tursiops truncatus]	7.89474	2	4	2	1	114	13.507	8.21	4.99831	2	49.18	2	major
XP_019806530.1	PREDICTED: elongation factor 1-delta [Tursiops truncatus]	12.9252	2	11	1	1	147	15.814	9.36	6.14622	1	216.579	2	major
XP_019806504.1	PREDICTED: poly(U)-binding-splicing factor PUF60 [Tursiops truncatus]	17.0648	4	12	4	1	293	30.728	7.37	7.45522	4	64.76	4	major
XP_019806489.1	PREDICTED: alpha-1-syntrophin [Tursiops truncatus]	23.8938	7	16	7	1	452	48.076	6.58	21.2534	7	165.508	7	major
XP_019806463.1	PREDICTED: acidic leucine-rich nuclear phosphoprotein 32 family member A [Tursiops truncatus]	15.3846	3	57	1	1	208	23.046	3.78	74.7539	3	1000.16	3	major
XP_019806348.1	PREDICTED: myotrophin isoform X2 [Tursiops truncatus]	42	4	15	4	1	100	11.126	5.45	29.2997	3	226.375	4	major
XP_019806304.1	PREDICTED: microtubule-associated proteins 1A/1B light chain 3A [Tursiops truncatus]	5.78512	1	4	1	1	121	14.263	8.68	1.94612	1	40.52	1	major
XP_019806302.1	PREDICTED: phosphatidylinositol glycan anchor biosynthesis class U protein isoform X8 [Tursiops truncatus]	2.91005	1	2	1	1	378	43.234	7.71	1.79035	1	0	1	major
XP_019806300.1	PREDICTED: phosphatidylinositol glycan anchor biosynthesis class U protein isoform X7 [Tursiops truncatus]	2.88714	1	2	1	1	381	42.583	6.52	1.79035	1	0	1	major
XP_019806294.1	PREDICTED: phosphatidylinositol glycan anchor biosynthesis class U protein isoform X4 [Tursiops truncatus]	2.52874	1	2	1	1	435	49.927	7.72	1.79035	1	0	1	major
XP_019806293.1	PREDICTED: phosphatidylinositol glycan anchor biosynthesis class U protein isoform X3 [Tursiops truncatus]	2.51716	1	2	1	1	437	49.632	8.18	1.79035	1	0	1	major
XP_019806292.1	PREDICTED: phosphatidylinositol glycan anchor biosynthesis class U protein isoform X2 [Tursiops truncatus]	2.21774	1	2	1	1	496	54.794	8.16	1.79035	1	0	1	major
XP_019806291.1	PREDICTED: phosphatidylinositol glycan anchor biosynthesis class U protein isoform X1 [Tursiops truncatus]	2.12766	1	2	1	1	517	57.101	8.05	1.79035	1	0	1	major
XP_019806287.1	PREDICTED: RNA-binding protein 12 isoform X5 [Tursiops truncatus]	7.72914	8	22	7	1	1462	155.849	6.98	19.5153	8	221.854	8	major
XP_019806286.1	PREDICTED: copine-1 isoform X4 [Tursiops truncatus]	14.3137	5	16	4	1	510	55.801	5.83	14.6382	5	183.63	5	major
XP_019806282.1	PREDICTED: copine-1 isoform X3 [Tursiops truncatus]	13.594	5	16	4	1	537	59.009	5.82	14.6382	5	183.63	5	major
XP_019806280.1	PREDICTED: copine-1 isoform X2 [Tursiops truncatus]	13.4686	5	16	4	1	542	59.667	6.01	14.6382	5	183.63	5	major
XP_019806277.1	PREDICTED: myotrophin isoform X1 [Tursiops truncatus]	50	5	29	5	1	118	12.887	5.52	49.181	4	503.741	5	major
XP_019806271.1	PREDICTED: peptidyl-prolyl cis-trans isomerase B [Tursiops truncatus]	24.4275	3	26	3	1	131	14.387	7.4	23.9795	3	496.115	3	major
XP_019806247.1	PREDICTED: probable E3 ubiquitin-protein ligase HERC1 [Tursiops truncatus]	0.42328	1	2	1	1	4725	517.135	6.15	0	1	28.16	1	major
XP_019806202.1	PREDICTED: myosin regulatory light polypeptide 9 [Tursiops truncatus]	28.866	2	18	2	1	97	10.417	9.63	27.0009	2	383.253	2	major
XP_019806172.1	PREDICTED: tyrosine-protein phosphatase non-receptor type substrate 1, partial [Tursiops truncatus]	25.9162	6	28	6	1	382	41.732	8.22	28.1513	6	550.286	6	major
XP_019806160.1	PREDICTED: transmembrane 9 superfamily member 4 [Tursiops truncatus]	3.15615	1	2	1	1	602	68.881	7.71	2.1342	1	16.94	1	major
XP_019806072.1	PREDICTED: 2'-5'-oligoadenylate synthase-like protein, partial [Tursiops truncatus]	2.83976	1	2	1	1	493	55.81	7.83	1.82385	1	32.25	1	major
XP_019806008.1	PREDICTED: WD repeat-containing protein 61 isoform X2 [Tursiops truncatus]	23.4114	3	29	3	1	299	32.776	5.45	49.1199	3	572.111	3	major
XP_019806006.1	PREDICTED: mevalonate kinase isoform X2 [Tursiops truncatus]	9.7561	2	4	2	1	328	34.984	5.6	7.14307	2	43.68	2	major
XP_019806005.1	PREDICTED: mevalonate kinase isoform X1 [Tursiops truncatus]	14.3939	4	12	4	1	396	42.299	6.52	12.5808	4	118.64	4	major
XP_019806001.1	PREDICTED: WD repeat-containing protein 61 isoform X1 [Tursiops truncatus]	25.9016	4	31	4	1	305	33.562	5.47	49.1199	3	611.045	4	major
XP_019805971.1	PREDICTED: malectin isoform X2 [Tursiops truncatus]	27.2727	7	40	7	1	209	23.935	5.14	42.6461	7	503.087	7	major
XP_019805969.1	PREDICTED: malectin isoform X1 [Tursiops truncatus]	19.4539	7	40	7	1	293	32.467	5.54	42.6461	7	503.087	7	major
XP_019805954.1	PREDICTED: 26S proteasome non-ATPase regulatory subunit 9 isoform X2 [Tursiops truncatus]	54.0541	8	57	8	1	222	24.491	6.64	79.3655	8	719.326	8	major
XP_019805953.1	PREDICTED: 26S proteasome non-ATPase regulatory subunit 9 isoform X1 [Tursiops truncatus]	49.7758	7	53	7	1	223	24.619	6.64	75.1683	7	653.424	7	major
XP_019805925.1	PREDICTED: tyrosine-protein phosphatase non-receptor type 11 isoform X5 [Tursiops truncatus]	26.5683	8	39	8	1	542	62.372	6.93	54.7091	8	614.287	8	major
XP_019805923.1	PREDICTED: tyrosine-protein phosphatase non-receptor type 11 isoform X4 [Tursiops truncatus]	29.8482	10	49	10	1	593	67.969	7.3	68.7678	10	825.847	10	major
XP_019805922.1	PREDICTED: tyrosine-protein phosphatase non-receptor type 11 isoform X3 [Tursiops truncatus]	29.6482	10	49	10	1	597	68.394	7.3	68.7678	10	825.847	10	major
XP_019805921.1	PREDICTED: tyrosine-protein phosphatase non-receptor type 11 isoform X2 [Tursiops truncatus]	28.5945	10	49	10	1	619	71.05	7.08	68.7678	10	825.847	10	major
XP_019805920.1	PREDICTED: tyrosine-protein phosphatase non-receptor type 11 isoform X1 [Tursiops truncatus]	28.4109	10	49	10	1	623	71.475	7.08	68.7678	10	825.847	10	major
XP_019805919.1	PREDICTED: ras-related protein Rab-35 isoform X2 [Tursiops truncatus]	25	4	32	2	1	204	22.648	5.43	45.2761	4	559.333	4	major
XP_019805918.1	PREDICTED: ras-related protein Rab-35 isoform X1 [Tursiops truncatus]	16.2602	3	18	2	1	246	27.026	5	27.3834	3	313.329	3	major
XP_019805806.1	PREDICTED: phosphatidylethanolamine-binding protein 1 [Tursiops truncatus]	85.5615	14	264	14	1	187	21.056	7.49	433.557	14	4291.93	14	major
XP_019805795.1	PREDICTED: transmembrane emp24 domain-containing protein 2 [Tursiops truncatus]	5.97015	1	2	1	1	201	22.718	5.17	2.11017	1	34.89	1	major
XP_019805782.1	PREDICTED: vacuolar protein sorting-associated protein 37B isoform X2 [Tursiops truncatus]	6.99588	1	2	1	1	243	26.572	9.55	2.50787	1	57.35	1	major
XP_019805781.1	PREDICTED: vacuolar protein sorting-associated protein 37B isoform X1 [Tursiops truncatus]	5.88235	1	2	1	1	289	31.632	8.09	2.50787	1	57.35	1	major
XP_019805779.1	PREDICTED: probable E3 ubiquitin-protein ligase HECTD4 isoform X7 [Tursiops truncatus]	0.446144	1	2	1	1	3138	343.663	6.06	2.02229	1	43.09	1	major
XP_019805777.1	PREDICTED: probable E3 ubiquitin-protein ligase HECTD4 isoform X5 [Tursiops truncatus]	0.387382	1	2	1	1	3614	394.221	5.94	2.02229	1	43.09	1	major
XP_019805776.1	PREDICTED: probable E3 ubiquitin-protein ligase HECTD4 isoform X4 [Tursiops truncatus]	0.3822	1	2	1	1	3663	399.422	5.8	2.02229	1	43.09	1	major
XP_019805775.1	PREDICTED: probable E3 ubiquitin-protein ligase HECTD4 isoform X3 [Tursiops truncatus]	0.381992	1	2	1	1	3665	399.649	5.8	2.02229	1	43.09	1	major
XP_019805774.1	PREDICTED: probable E3 ubiquitin-protein ligase HECTD4 isoform X2 [Tursiops truncatus]	0.381264	1	2	1	1	3672	400.398	5.81	2.02229	1	43.09	1	major
XP_019805773.1	PREDICTED: probable E3 ubiquitin-protein ligase HECTD4 isoform X1 [Tursiops truncatus]	0.381056	1	2	1	1	3674	400.625	5.81	2.02229	1	43.09	1	major
XP_019805772.1	PREDICTED: ankyrin repeat domain-containing protein 13A isoform X2 [Tursiops truncatus]	2.33918	1	2	1	1	513	58.811	5.4	3.02786	1	44.77	1	major
XP_019805771.1	PREDICTED: ankyrin repeat domain-containing protein 13A isoform X1 [Tursiops truncatus]	9.49153	3	8	3	1	590	67.225	5.06	10.3651	3	126.387	3	major
XP_019805737.1	PREDICTED: aspartate beta-hydroxylase domain-containing protein 2 isoform X1 [Tursiops truncatus]	8.33333	2	6	2	1	408	45.844	8.12	6.80975	2	85.7267	2	major
XP_019805726.1	PREDICTED: cold-inducible RNA-binding protein [Tursiops truncatus]	26.7442	3	22	3	1	172	18.505	8.79	38.4034	3	524.464	3	major
XP_019805716.1	PREDICTED: chondroitin sulfate proteoglycan 4 [Tursiops truncatus]	0.90312	1	2	1	1	1218	132.407	5.22	1.60086	1	17.41	1	major
XP_019805714.1	PREDICTED: tubulin-specific chaperone D-like isoform X2 [Tursiops truncatus]	11.3879	3	12	3	1	281	30.743	6.67	15.0215	3	161.231	3	major
XP_019805713.1	PREDICTED: tubulin-specific chaperone D-like isoform X1 [Tursiops truncatus]	11.1888	3	12	3	1	286	31.438	7.47	15.0215	3	161.231	3	major
XP_019805706.1	PREDICTED: ataxin-2 isoform X12 [Tursiops truncatus]	1.64384	1	3	1	1	1095	118.761	8.9	3.58455	1	55.74	1	major
XP_019805705.1	PREDICTED: ataxin-2 isoform X11 [Tursiops truncatus]	1.47905	1	3	1	1	1217	129.252	9.63	3.58455	1	55.74	1	major
XP_019805704.1	PREDICTED: ataxin-2 isoform X10 [Tursiops truncatus]	1.4218	1	3	1	1	1266	134.555	9.55	3.58455	1	55.74	1	major
XP_019805703.1	PREDICTED: ataxin-2 isoform X9 [Tursiops truncatus]	1.41509	1	3	1	1	1272	135.412	9.42	3.58455	1	55.74	1	major
XP_019805702.1	PREDICTED: ataxin-2 isoform X8 [Tursiops truncatus]	1.41066	1	3	1	1	1276	136.111	9.5	3.58455	1	55.74	1	major
XP_019805701.1	PREDICTED: ataxin-2 isoform X7 [Tursiops truncatus]	1.41066	1	3	1	1	1276	135.505	9.6	3.58455	1	55.74	1	major
XP_019805700.1	PREDICTED: ataxin-2 isoform X6 [Tursiops truncatus]	1.39752	1	3	1	1	1288	137.887	9.67	3.58455	1	55.74	1	major
XP_019805693.1	PREDICTED: ataxin-2 isoform X5 [Tursiops truncatus]	1.39104	1	3	1	1	1294	137.563	9.58	3.58455	1	55.74	1	major
XP_019805692.1	PREDICTED: ataxin-2 isoform X4 [Tursiops truncatus]	1.38889	1	3	1	1	1296	137.748	9.6	3.58455	1	55.74	1	major
XP_019805691.1	PREDICTED: ataxin-2 isoform X3 [Tursiops truncatus]	1.35952	1	3	1	1	1324	140.687	9.61	3.58455	1	55.74	1	major
XP_019805690.1	PREDICTED: ataxin-2 isoform X2 [Tursiops truncatus]	1.34328	1	3	1	1	1340	142.56	9.57	3.58455	1	55.74	1	major
XP_019805689.1	PREDICTED: ataxin-2 isoform X1 [Tursiops truncatus]	1.34128	1	3	1	1	1342	142.745	9.6	3.58455	1	55.74	1	major
XP_019805685.1	PREDICTED: SEC14-like protein 3 [Tursiops truncatus]	6.04027	1	2	1	1	298	33.944	7.14	3.42103	1	15.74	1	major
XP_019805602.1	PREDICTED: acetyl-CoA carboxylase 2 [Tursiops truncatus]	1.65324	2	4	1	1	2359	264.634	6.6	2.13093	2	17.37	2	major
XP_019805597.1	PREDICTED: glycolipid transfer protein [Tursiops truncatus]	27.0463	5	18	5	1	281	31.377	8.51	24.6236	4	284.372	5	major
XP_019805594.1	PREDICTED: rabphilin-3A [Tursiops truncatus]	26.5267	8	20	8	1	524	57.315	7.52	29.7366	8	294.899	8	major
XP_019805581.1	PREDICTED: serine/threonine-protein phosphatase PP1-gamma catalytic subunit, partial [Tursiops truncatus]	64.4068	9	86	1	1	177	20.447	7.17	132.02	9	1573.72	9	major
XP_019805571.1	PREDICTED: huntingtin-interacting protein 1-related protein, partial [Tursiops truncatus]	5.96026	1	2	1	1	151	17.213	6.27	2.0619	1	26.41	1	major
XP_019805570.1	PREDICTED: ATP-binding cassette sub-family B member 9 [Tursiops truncatus]	5.61644	2	4	2	1	730	80.515	7.81	5.14693	2	92.91	2	major
XP_019805569.1	PREDICTED: RILP-like protein 1 [Tursiops truncatus]	4.21546	1	4	1	1	427	48.18	5.4	1.87832	1	21.57	1	major
XP_019805545.1	PREDICTED: peptidase inhibitor 16 [Tursiops truncatus]	5.95238	1	2	1	1	168	18.927	6.02	2.22062	1	50.36	1	major
XP_019805508.1	PREDICTED: bis(5'-adenosyl)-triphosphatase ENPP4 [Tursiops truncatus]	3.72807	1	4	1	1	456	51.628	6.2	7.83046	1	15.58	1	major
XP_019805506.1	PREDICTED: ectonucleotide pyrophosphatase/phosphodiesterase family member 5 [Tursiops truncatus]	9.22432	3	9	3	1	477	54.593	6.24	12.8377	3	100.13	3	major
XP_019805472.1	PREDICTED: lactoylglutathione lyase [Tursiops truncatus]	73.3696	12	121	12	1	184	20.746	5.66	113.73	10	1529.95	12	major
XP_019805453.1	PREDICTED: transcription factor AP-2-beta isoform X4 [Tursiops truncatus]	1.95652	1	2	1	1	460	50.411	8.24	1.93201	1	27.53	1	major
XP_019805452.1	PREDICTED: transcription factor AP-2-beta isoform X3 [Tursiops truncatus]	1.92719	1	2	1	1	467	51.295	7.69	1.93201	1	27.53	1	major
XP_019805451.1	PREDICTED: transcription factor AP-2-beta isoform X2 [Tursiops truncatus]	1.91898	1	2	1	1	469	51.461	8.24	1.93201	1	27.53	1	major
XP_019805448.1	PREDICTED: transcription factor AP-2-beta isoform X1 [Tursiops truncatus]	1.89076	1	2	1	1	476	52.344	7.71	1.93201	1	27.53	1	major
XP_019805425.1	PREDICTED: mitochondrial carrier homolog 1-like [Tursiops truncatus]	21.5596	2	4	2	1	218	22.794	9.88	1.79321	2	53.11	2	major
XP_019805417.1	PREDICTED: O-acetyl-ADP-ribose deacetylase 1 [Tursiops truncatus]	7.89474	1	2	1	1	152	17.024	8.32	3.08057	1	59.4	1	major
XP_019805396.1	PREDICTED: glutathione S-transferase A4 isoform X2 [Tursiops truncatus]	31.2849	6	30	6	1	179	20.93	7.65	37.4643	6	360.165	6	major
XP_019805374.1	PREDICTED: peptidyl-prolyl cis-trans isomerase-like 1 [Tursiops truncatus]	6.62651	1	6	1	1	166	18.225	7.99	9.00346	1	33.21	1	major
XP_019805297.1	PREDICTED: H-2 class II histocompatibility antigen, A-U alpha chain-like isoform X1 [Tursiops truncatus]	11.1475	2	5	2	1	305	33.876	5.01	3.77879	2	0	2	major
XP_019805232.1	PREDICTED: mitogen-activated protein kinase 14 isoform X6 [Tursiops truncatus]	14.0065	3	6	2	1	307	35.421	8.73	6.38981	3	54.1532	3	major
XP_019805230.1	PREDICTED: mitogen-activated protein kinase 14 isoform X5 [Tursiops truncatus]	7.42049	2	4	1	1	283	32.336	4.92	4.12489	2	31.42	2	major
XP_019805229.1	PREDICTED: mitogen-activated protein kinase 14 isoform X4 [Tursiops truncatus]	6.25	2	4	1	1	336	38.372	6.02	4.12489	2	31.42	2	major
XP_019805228.1	PREDICTED: mitogen-activated protein kinase 14 isoform X3 [Tursiops truncatus]	5.91549	2	4	1	1	355	40.489	6.54	4.12489	2	31.42	2	major
XP_019805227.1	PREDICTED: mitogen-activated protein kinase 14 isoform X2 [Tursiops truncatus]	8.33333	2	4	1	1	360	41.467	5.88	4.0135	2	54.1532	2	major
XP_019805226.1	PREDICTED: mitogen-activated protein kinase 14 isoform X1 [Tursiops truncatus]	11.9444	3	6	2	1	360	41.267	5.78	6.38981	3	54.1532	3	major
XP_019805204.1	PREDICTED: glutathione S-transferase A2-like [Tursiops truncatus]	36.25	5	58	4	1	160	18.294	9.31	55.5191	5	523.382	5	major
XP_019805196.1	PREDICTED: calcipressin-2 [Tursiops truncatus]	7.83582	2	4	2	1	268	29.941	6.9	4.7356	2	51.14	2	major
XP_019805179.1	PREDICTED: uncharacterized protein C6orf132 homolog [Tursiops truncatus]	13.7255	1	5	1	1	204	21.935	8.65	10.6385	1	115.27	1	major
XP_019805106.1	PREDICTED: protein PML isoform X3 [Tursiops truncatus]	7.81818	3	6	3	1	550	61.843	6.24	4.96672	3	53.78	3	major
XP_019805091.1	PREDICTED: septin-6 isoform X1 [Tursiops truncatus]	30.3258	10	46	5	1	399	45.886	7.12	59.6203	10	552.804	9	major
XP_019805090.1	PREDICTED: septin-6 isoform X6 [Tursiops truncatus]	32.2581	8	42	3	1	310	35.811	5.86	49.6473	8	394.338	7	major
XP_019805089.1	PREDICTED: septin-6 isoform X5 [Tursiops truncatus]	32.1543	8	42	3	1	311	36.042	5.6	49.6473	8	394.338	7	major
XP_019805088.1	PREDICTED: septin-6 isoform X4 [Tursiops truncatus]	32.7913	10	46	5	1	369	42.694	6.77	59.6203	10	552.804	9	major
XP_019805086.1	PREDICTED: protein PML isoform X2 [Tursiops truncatus]	7.59717	3	6	3	1	566	63.405	5.76	4.96672	3	53.78	3	major
XP_019805084.1	PREDICTED: septin-6 isoform X3 [Tursiops truncatus]	32.6146	10	46	5	1	371	42.988	6.77	59.6203	10	552.804	9	major
XP_019805083.1	PREDICTED: septin-6 isoform X2 [Tursiops truncatus]	32.1809	10	46	5	1	376	43.537	6.62	59.6203	10	552.804	9	major
XP_019805081.1	PREDICTED: WD repeat-containing protein 44 isoform X3 [Tursiops truncatus]	8.87728	4	10	4	1	766	84.803	5.36	10.5303	3	203.947	4	major
XP_019805080.1	PREDICTED: WD repeat-containing protein 44 isoform X2 [Tursiops truncatus]	3.16742	2	7	2	1	884	98.732	5.76	8.1314	2	164.08	2	major
XP_019805079.1	PREDICTED: WD repeat-containing protein 44 isoform X1 [Tursiops truncatus]	7.47253	4	10	4	1	910	100.994	5.39	10.5303	3	203.947	4	major
XP_019805078.1	PREDICTED: protein PML isoform X1 [Tursiops truncatus]	7.15474	3	6	3	1	601	67.298	6.14	4.96672	3	53.78	3	major
XP_019805014.1	PREDICTED: lysosome-associated membrane glycoprotein 2 isoform X3 [Tursiops truncatus]	20.0549	6	67	6	1	364	40.076	6.07	79.4543	6	1216.37	6	major
XP_019805013.1	PREDICTED: lysosome-associated membrane glycoprotein 2 isoform X2 [Tursiops truncatus]	17.7616	6	67	6	1	411	45.164	5.99	79.4543	6	1216.37	6	major
XP_019805012.1	PREDICTED: lysosome-associated membrane glycoprotein 2 isoform X1 [Tursiops truncatus]	17.7616	6	67	6	1	411	45.155	6.09	79.4543	6	1216.37	6	major
XP_019804986.1	PREDICTED: ras-related protein Rab-9B [Tursiops truncatus]	7.9602	1	2	1	1	201	22.675	4.87	3.04833	1	37.56	1	major
XP_019804967.1	PREDICTED: LOW QUALITY PROTEIN: peptidyl-prolyl cis-trans isomerase D-like [Tursiops truncatus]	9.45946	4	20	1	1	370	40.714	6.93	13.4831	3	171.752	4	major
XP_019804955.1	PREDICTED: neuronal migration protein doublecortin [Tursiops truncatus]	4.61538	2	4	2	1	390	43.434	9.39	2.73874	2	44.98	2	major
XP_019804923.1	PREDICTED: apoptosis-inducing factor 1, mitochondrial isoform X2 [Tursiops truncatus]	48.9327	21	148	21	1	609	66.132	8.79	202.159	21	2258.2	21	major
XP_019804922.1	PREDICTED: apoptosis-inducing factor 1, mitochondrial isoform X1 [Tursiops truncatus]	48.6134	21	148	21	1	613	66.792	8.88	202.159	21	2258.2	21	major
XP_019804912.1	PREDICTED: xaa-Pro aminopeptidase 2 [Tursiops truncatus]	16.0088	4	12	4	1	456	50.474	8.37	26.2322	4	328.617	4	major
XP_019804896.1	PREDICTED: beta-hexosaminidase subunit alpha isoform X2 [Tursiops truncatus]	40.991	15	63	15	1	444	50.785	6.2	103.99	15	1064.82	15	major
XP_019804893.1	PREDICTED: beta-hexosaminidase subunit alpha isoform X1 [Tursiops truncatus]	36.5462	15	63	15	1	498	56.932	5.78	103.99	15	1064.82	15	major
XP_019804845.1	PREDICTED: golgin subfamily A member 2 isoform X2 [Tursiops truncatus]	7.22892	1	2	1	1	415	46.223	4.79	3.44939	1	0	1	major
XP_019804844.1	PREDICTED: golgin subfamily A member 2 isoform X1 [Tursiops truncatus]	7.21154	1	2	1	1	416	46.294	4.79	3.44939	1	0	1	major
XP_019804838.1	PREDICTED: volume-regulated anion channel subunit LRRC8A [Tursiops truncatus]	1.17096	1	2	1	1	854	99.114	8.98	1.83296	1	44.94	1	major
XP_019804834.1	PREDICTED: 60S ribosomal protein L35 [Tursiops truncatus]	21.1382	3	28	3	1	123	14.557	11.05	27.9123	3	222.797	3	major
XP_019804830.1	PREDICTED: carnitine O-acetyltransferase [Tursiops truncatus]	19.0625	5	22	5	1	320	35.781	7.15	26.1448	5	513.87	5	major
XP_019804826.1	PREDICTED: phosducin-like protein [Tursiops truncatus]	3.32226	1	2	1	1	301	34.276	4.77	0	1	23.93	1	major
XP_019804822.1	PREDICTED: protein SET isoform X2 [Tursiops truncatus]	29.2419	6	50	6	1	277	32.084	4.22	85.3681	6	793.73	6	major
XP_019804821.1	PREDICTED: protein SET isoform X1 [Tursiops truncatus]	21.0863	5	40	5	1	313	36.29	4.42	67.5402	5	740.751	5	major
XP_019804782.1	PREDICTED: serine/threonine-protein phosphatase 6 catalytic subunit isoform X3 [Tursiops truncatus]	6.60793	1	4	1	1	227	26.227	7.05	6.35267	1	95.08	1	major
XP_019804781.1	PREDICTED: serine/threonine-protein phosphatase 6 catalytic subunit isoform X2 [Tursiops truncatus]	8.48057	2	6	2	1	283	32.511	6.04	6.35267	2	95.08	2	major
XP_019804780.1	PREDICTED: serine/threonine-protein phosphatase 6 catalytic subunit isoform X1 [Tursiops truncatus]	14.0984	3	8	3	1	305	35.121	5.69	7.96755	3	105.3	3	major
XP_019804758.1	PREDICTED: niban-like protein 1 [Tursiops truncatus]	34.3066	3	12	3	1	137	15.213	6.9	25.1144	3	239.737	3	major
XP_019804748.1	PREDICTED: unconventional myosin-IXa isoform X6 [Tursiops truncatus]	0.576369	1	2	1	1	2082	239.861	9.13	0	1	14.15	1	major
XP_019804743.1	PREDICTED: unconventional myosin-IXa isoform X5 [Tursiops truncatus]	0.572792	1	2	1	1	2095	241.119	8.91	0	1	14.15	1	major
XP_019804737.1	PREDICTED: unconventional myosin-IXa isoform X4 [Tursiops truncatus]	0.469116	1	2	1	1	2558	293.597	8.98	0	1	14.15	1	major
XP_019804732.1	PREDICTED: rab GTPase-activating protein 1 isoform X2 [Tursiops truncatus]	3	2	9	2	1	900	103.833	5.59	11.7619	2	158.493	2	major
XP_019804731.1	PREDICTED: rab GTPase-activating protein 1 isoform X1 [Tursiops truncatus]	3.74181	3	10	3	1	1069	121.573	5.2	13.4346	3	158.493	2	major
XP_019804724.1	PREDICTED: unconventional myosin-IXa isoform X3 [Tursiops truncatus]	0.46332	1	2	1	1	2590	296.782	8.92	0	1	14.15	1	major
XP_019804716.1	PREDICTED: unconventional myosin-IXa isoform X2 [Tursiops truncatus]	0.456447	1	2	1	1	2629	301.274	8.88	0	1	14.15	1	major
XP_019804713.1	PREDICTED: dynamin-1, partial [Tursiops truncatus]	19.3878	8	34	7	1	686	74.806	7.21	49.5204	8	599.46	8	major
XP_019804708.1	PREDICTED: unconventional myosin-IXa isoform X1 [Tursiops truncatus]	0.456274	1	2	1	1	2630	301.402	8.88	0	1	14.15	1	major
XP_019804706.1	PREDICTED: ubiquitin-related modifier 1 [Tursiops truncatus]	5.7554	1	1	1	1	139	15.497	5.25			21.88	1	major
XP_019804647.1	PREDICTED: sorting nexin-12 isoform X2 [Tursiops truncatus]	46.2025	5	24	4	1	158	18.33	7.3	33.1195	5	291.8	5	major
XP_019804646.1	PREDICTED: sorting nexin-12 isoform X1 [Tursiops truncatus]	49.3827	6	30	4	1	162	18.873	8.44	39.1463	6	365.607	6	major
XP_019804645.1	PREDICTED: rho-related GTP-binding protein RhoG-like [Tursiops truncatus]	4.78261	1	6	0	3	230	25.673	9.01	7.92487	1	116.977	1	major
XP_019804542.1	PREDICTED: protein NipSnap homolog 3A isoform X2 [Tursiops truncatus]	33.6683	5	18	2	1	199	23.008	8.59	30.2512	5	210.944	5	major
XP_019804541.1	PREDICTED: protein NipSnap homolog 3A isoform X1 [Tursiops truncatus]	31.1741	6	28	2	1	247	28.404	9.32	41.8997	6	371.609	6	major
XP_019804535.1	PREDICTED: immunoglobulin-binding protein 1 isoform X2 [Tursiops truncatus]	11.2121	2	12	2	1	330	37.746	6.09	23.1675	2	423.803	2	major
XP_019804534.1	PREDICTED: immunoglobulin-binding protein 1 isoform X1 [Tursiops truncatus]	10.0543	2	12	2	1	368	42.274	6.48	23.1675	2	423.803	2	major
XP_019804512.1	PREDICTED: choline transporter-like protein 1 isoform X5 [Tursiops truncatus]	10.7692	5	12	5	1	650	72.569	8.53	16.6433	5	290.683	5	major
XP_019804511.1	PREDICTED: choline transporter-like protein 1 isoform X4 [Tursiops truncatus]	10.7362	5	12	5	1	652	72.771	8.53	16.6433	5	290.683	5	major
XP_019804509.1	PREDICTED: choline transporter-like protein 1 isoform X3 [Tursiops truncatus]	10.7034	5	12	5	1	654	73.051	8.62	16.6433	5	290.683	5	major
XP_019804508.1	PREDICTED: choline transporter-like protein 1 isoform X2 [Tursiops truncatus]	10.6545	5	12	5	1	657	73.1	8.53	16.6433	5	290.683	5	major
XP_019804507.1	PREDICTED: choline transporter-like protein 1 isoform X1 [Tursiops truncatus]	9.73574	5	12	5	1	719	80.244	8.16	16.6433	5	290.683	5	major
XP_019804484.1	PREDICTED: protein unc-13 homolog B isoform X8 [Tursiops truncatus]	0.87995	1	2	1	1	1591	180.248	5.95	2.85248	1	61.72	1	major
XP_019804483.1	PREDICTED: protein unc-13 homolog B isoform X7 [Tursiops truncatus]	0.875	1	2	1	1	1600	181.551	5.88	2.85248	1	61.72	1	major
XP_019804482.1	PREDICTED: protein unc-13 homolog B isoform X6 [Tursiops truncatus]	0.873362	1	2	1	1	1603	181.737	5.94	2.85248	1	61.72	1	major
XP_019804481.1	PREDICTED: protein unc-13 homolog B isoform X5 [Tursiops truncatus]	0.871189	1	2	1	1	1607	182.129	5.99	2.85248	1	61.72	1	major
XP_019804480.1	PREDICTED: protein unc-13 homolog B isoform X4 [Tursiops truncatus]	0.864731	1	2	1	1	1619	183.618	5.97	2.85248	1	61.72	1	major
XP_019804479.1	PREDICTED: protein unc-13 homolog B isoform X3 [Tursiops truncatus]	0.912647	2	6	2	1	2301	257.46	5.08	5.17177	2	0	1	major
XP_019804478.1	PREDICTED: protein unc-13 homolog B isoform X2 [Tursiops truncatus]	0.889077	2	6	2	1	2362	264.356	5.11	5.17177	2	0	1	major
XP_019804477.1	PREDICTED: protein unc-13 homolog B isoform X1 [Tursiops truncatus]	0.884583	2	6	2	1	2374	265.845	5.11	5.17177	2	0	1	major
XP_019804451.1	PREDICTED: LOW QUALITY PROTEIN: beta-parvin-like [Tursiops truncatus]	6.04396	2	6	1	1	364	42.018	6.39	6.61568	2	85.4733	2	major
XP_019804447.1	PREDICTED: DNA repair protein complementing XP-A cells [Tursiops truncatus]	5.49451	1	2	1	1	273	31.118	7.21	2.85649	1	54.9	1	major
XP_019804433.1	PREDICTED: aldehyde dehydrogenase X, mitochondrial [Tursiops truncatus]	2.12202	1	12	0	3	377	41.819	6	11.7998	1	141.514	1	major
XP_019804423.1	PREDICTED: Golgi-associated plant pathogenesis-related protein 1 [Tursiops truncatus]	15.1163	1	6	1	1	86	9.31	9.89	7.89488	1	167.983	1	major
XP_019804420.1	PREDICTED: UDP-N-acetylglucosamine--peptide N-acetylglucosaminyltransferase 110 kDa subunit [Tursiops truncatus]	3.48101	2	4	2	1	632	69.83	6.16	4.36407	2	51.03	2	major
XP_019804415.1	PREDICTED: disks large homolog 3 [Tursiops truncatus]	1.53846	1	2	1	1	780	87.652	9.64	3.27953	1	43.15	1	major
XP_019804410.1	PREDICTED: histone H3.3-like [Tursiops truncatus]	3.16742	1	23	0	3	221	24.614	9.5	23.498	1	414.624	1	major
XP_019804400.1	PREDICTED: coronin-2A [Tursiops truncatus]	3.03867	1	2	1	1	362	40.514	6.87	1.9375	1	38.96	1	major
XP_019804387.1	PREDICTED: non-lysosomal glucosylceramidase [Tursiops truncatus]	4.14747	1	4	1	1	434	48.125	8.28	4.2192	1	72.23	1	major
XP_019804378.1	PREDICTED: metabotropic glutamate receptor 5 isoform X2 [Tursiops truncatus]	2.13493	2	4	2	1	1171	127.997	7.72	4.356	2	90.54	2	major
XP_019804377.1	PREDICTED: metabotropic glutamate receptor 5 isoform X1 [Tursiops truncatus]	2.07814	2	4	2	1	1203	131.59	7.94	4.356	2	90.54	2	major
XP_019804357.1	PREDICTED: cytoplasmic dynein 2 heavy chain 1 [Tursiops truncatus]	0.278616	1	2	1	1	4307	492.379	6.73	2.76254	1	15.1	1	major
XP_019804271.1	PREDICTED: ras-related protein Rab-38 [Tursiops truncatus]	39.3365	7	14	7	1	211	23.85	8.02	14.8179	7	129.81	7	major
XP_019804242.1	PREDICTED: disks large homolog 2 isoform X5 [Tursiops truncatus]	26.9886	6	14	4	1	352	40.906	8.15	26.0429	6	348.57	6	major
XP_019804241.1	PREDICTED: disks large homolog 2 isoform X4 [Tursiops truncatus]	25.066	6	14	4	1	379	44.196	8.29	26.0429	6	348.57	6	major
XP_019804240.1	PREDICTED: disks large homolog 2 isoform X3 [Tursiops truncatus]	23.9899	6	14	4	1	396	46.131	8.54	26.0429	6	348.57	6	major
XP_019804239.1	PREDICTED: disks large homolog 2 isoform X2 [Tursiops truncatus]	18.75	8	18	6	1	624	70.508	6.64	30.792	8	397.498	8	major
XP_019804238.1	PREDICTED: disks large homolog 2 isoform X1 [Tursiops truncatus]	22.0408	7	16	5	1	490	55.731	7.02	28.6205	7	378.606	7	major
XP_019804236.1	PREDICTED: NADP-dependent malic enzyme, mitochondrial isoform X4 [Tursiops truncatus]	39.2857	12	77	12	1	588	65.512	6.8	165.676	12	1474.47	12	major
XP_019804235.1	PREDICTED: NADP-dependent malic enzyme, mitochondrial isoform X3 [Tursiops truncatus]	40.678	13	78	13	1	590	65.7	6.8	165.676	12	1481.18	13	major
XP_019804234.1	PREDICTED: NADP-dependent malic enzyme, mitochondrial isoform X2 [Tursiops truncatus]	39.7351	13	79	13	1	604	67.107	7.99	167.706	13	1481.18	13	major
XP_019804232.1	PREDICTED: NADP-dependent malic enzyme, mitochondrial isoform X1 [Tursiops truncatus]	36.9231	13	79	13	1	650	71.981	8.05	167.706	13	1481.18	13	major
XP_019804210.1	PREDICTED: unconventional myosin-VIIa-like [Tursiops truncatus]	4.90196	1	5	1	1	510	57.676	6.68	2.06744	1	13.79	1	major
XP_019804182.1	PREDICTED: peptide-N(4)-(N-acetyl-beta-glucosaminyl)asparagine amidase isoform X3 [Tursiops truncatus]	1.9678	1	2	1	1	559	63.916	6.92	2.17897	1	49.48	1	major
XP_019804181.1	PREDICTED: peptide-N(4)-(N-acetyl-beta-glucosaminyl)asparagine amidase isoform X2 [Tursiops truncatus]	2.42215	1	2	1	1	578	66.239	6.15	2.69646	1	98.91	1	major
XP_019804180.1	PREDICTED: peptide-N(4)-(N-acetyl-beta-glucosaminyl)asparagine amidase isoform X1 [Tursiops truncatus]	3.81679	2	4	2	1	655	74.495	6.07	4.87543	2	126.39	2	major
XP_019804147.1	PREDICTED: proteasome subunit beta type-5 isoform X3 [Tursiops truncatus]	11.5578	2	10	2	1	199	21.614	8.95	15.7123	2	173.65	2	major
XP_019804146.1	PREDICTED: proteasome subunit beta type-5 isoform X2 [Tursiops truncatus]	40	6	34	6	1	160	17.773	7.24	50.3596	6	950.296	6	major
XP_019804118.1	PREDICTED: ras-related protein Rab-11A [Tursiops truncatus]	23.3945	5	44	5	1	218	24.496	7.46	50.0228	5	550.945	5	major
XP_019804088.1	PREDICTED: myosin-7 [Tursiops truncatus]	34.7131	38	217	21	1	1063	123.39	5.99	359.592	38	4170.82	38	major
XP_019804087.1	PREDICTED: BOLA class I histocompatibility antigen, alpha chain BL3-7-like [Tursiops truncatus]	10.3093	1	4	1	1	194	22.095	8.27	6.31284	1	177.6	1	major
XP_019804063.1	PREDICTED: RNA-binding motif protein, X-linked-like-2 [Tursiops truncatus]	3.65535	1	8	1	1	383	41.656	10.02	11.5074	1	189.67	1	major
XP_019804043.1	PREDICTED: lymphatic vessel endothelial hyaluronic acid receptor 1 isoform X3 [Tursiops truncatus]	2.8169	1	2	1	1	284	31.505	7.25	2.20628	1	19.17	1	major
XP_019804042.1	PREDICTED: lymphatic vessel endothelial hyaluronic acid receptor 1 isoform X2 [Tursiops truncatus]	2.65781	1	2	1	1	301	33.377	6.87	2.20628	1	19.17	1	major
XP_019804040.1	PREDICTED: olfactomedin-like protein 1 isoform X1 [Tursiops truncatus]	13.0742	10	26	10	1	849	96.924	7.36	26.4229	10	313.023	10	major
XP_019804000.1	PREDICTED: growth arrest-specific protein 2 isoform X5 [Tursiops truncatus]	19.3431	4	8	4	1	274	30.415	8.85	10.6085	4	102.85	4	major
XP_019803999.1	PREDICTED: growth arrest-specific protein 2 isoform X4 [Tursiops truncatus]	16.9329	4	8	4	1	313	34.859	8.57	10.6085	4	102.85	4	major
XP_019803998.1	PREDICTED: growth arrest-specific protein 2 isoform X3 [Tursiops truncatus]	16.1094	4	8	4	1	329	36.61	7.31	10.6085	4	102.85	4	major
XP_019803997.1	PREDICTED: growth arrest-specific protein 2 isoform X2 [Tursiops truncatus]	16.0606	4	8	4	1	330	36.666	8.6	10.6085	4	102.85	4	major
XP_019803996.1	PREDICTED: growth arrest-specific protein 2 isoform X1 [Tursiops truncatus]	16.0121	4	8	4	1	331	36.794	8.69	10.6085	4	102.85	4	major
XP_019803979.1	PREDICTED: COMM domain-containing protein 9 isoform X6 [Tursiops truncatus]	15.4639	2	6	2	1	194	21.287	6.42	6.12037	2	111.963	2	major
XP_019803977.1	PREDICTED: COMM domain-containing protein 9 isoform X5 [Tursiops truncatus]	30.8081	4	11	4	1	198	21.768	5.63	7.8518	3	212.157	4	major
XP_019803976.1	PREDICTED: COMM domain-containing protein 9 isoform X4 [Tursiops truncatus]	29.7561	4	11	4	1	205	22.437	5.63	7.8518	3	212.157	4	major
XP_019803975.1	PREDICTED: COMM domain-containing protein 9 isoform X3 [Tursiops truncatus]	17.0404	3	7	3	1	223	24.446	7.37	3.402	2	141.8	3	major
XP_019803974.1	PREDICTED: COMM domain-containing protein 9 isoform X2 [Tursiops truncatus]	25.7384	4	11	4	1	237	25.913	5.78	7.8518	3	212.157	4	major
XP_019803973.1	PREDICTED: COMM domain-containing protein 9 isoform X1 [Tursiops truncatus]	25	4	11	4	1	244	26.582	5.78	7.8518	3	212.157	4	major
XP_019803966.1	PREDICTED: oxidoreductase HTATIP2 [Tursiops truncatus]	11.828	2	8	2	1	279	30.463	8.12	12.798	2	121.79	2	major
XP_019803963.1	PREDICTED: LOW QUALITY PROTEIN: dynein light chain 1, cytoplasmic-like [Tursiops truncatus]	24.7191	2	20	0	2	89	10.268	7.9	25.594	2	219.456	2	major
XP_019803959.1	PREDICTED: hemoglobin subunit beta, partial [Tursiops truncatus]	82.0896	13	2152	11	1	134	14.824	6.8	2664.93	12	40607.9	13	major
XP_019803922.1	PREDICTED: CD59 glycoprotein isoform X2 [Tursiops truncatus]	21.9512	3	10	3	1	123	13.421	7.93	9.46944	3	131.53	3	major
XP_019803793.1	PREDICTED: rho GTPase-activating protein 1 isoform X2 [Tursiops truncatus]	43.3962	3	10	3	1	106	11.997	4.89	6.22755	3	141.66	3	major
XP_019803790.1	PREDICTED: rho GTPase-activating protein 1 isoform X1 [Tursiops truncatus]	30.1724	2	4	2	1	116	12.98	4.7	0	2	24.25	2	major
XP_019803733.1	PREDICTED: heterogeneous nuclear ribonucleoprotein A1-like [Tursiops truncatus]	8.67925	2	14	2	1	265	27.299	9.82	2.69381	2	77.54	2	major
XP_019803613.1	PREDICTED: T-complex protein 11-like protein 1 isoform X5 [Tursiops truncatus]	6.00462	2	4	2	1	433	48.786	5.86	4.2092	2	29.99	2	major
XP_019803612.1	PREDICTED: T-complex protein 11-like protein 1 isoform X4 [Tursiops truncatus]	5.73951	2	4	2	1	453	51.161	5.64	4.2092	2	29.99	2	major
XP_019803611.1	PREDICTED: T-complex protein 11-like protein 1 isoform X3 [Tursiops truncatus]	5.17928	2	4	2	1	502	56.21	5.22	4.2092	2	29.99	2	major
XP_019803605.1	PREDICTED: T-complex protein 11-like protein 1 isoform X1 [Tursiops truncatus]	4.93359	2	4	2	1	527	59.211	5.4	4.2092	2	29.99	2	major
XP_019803555.1	PREDICTED: liprin-beta-2 isoform X2 [Tursiops truncatus]	5.05415	2	6	2	1	554	61.721	9.07	6.81899	2	186.7	2	major
XP_019803554.1	PREDICTED: liprin-beta-2 isoform X1 [Tursiops truncatus]	4.72175	2	6	2	1	593	65.753	8.56	6.81899	2	186.7	2	major
XP_019803553.1	PREDICTED: lysosomal acid phosphatase isoform X3 [Tursiops truncatus]	2.88714	1	2	1	1	381	44.022	6.3	2.84432	1	39.74	1	major
XP_019803552.1	PREDICTED: lysosomal acid phosphatase isoform X2 [Tursiops truncatus]	2.60664	1	2	1	1	422	48.487	6.33	2.84432	1	39.74	1	major
XP_019803551.1	PREDICTED: lysosomal acid phosphatase isoform X1 [Tursiops truncatus]	2.60047	1	2	1	1	423	48.615	6.33	2.84432	1	39.74	1	major
XP_019803513.1	PREDICTED: 60S ribosomal protein L27a [Tursiops truncatus]	28.3784	5	39	5	1	148	16.567	11.12	41.3999	5	538.926	5	major
XP_019803483.1	PREDICTED: tripartite motif-containing protein 3 [Tursiops truncatus]	10.0885	3	6	3	1	565	61.316	7.68	9.08958	3	111.217	3	major
XP_019803463.1	PREDICTED: potassium voltage-gated channel subfamily A member 4 [Tursiops truncatus]	1.05581	1	2	0	2	663	74.295	5.14	1.75088	1	17.54	1	major
XP_019803430.1	PREDICTED: carbonic anhydrase 12 isoform X4 [Tursiops truncatus]	16.9903	6	26	6	1	412	45.933	9.32	38.3714	6	408.21	6	major
XP_019803420.1	PREDICTED: carbonic anhydrase 12 isoform X3 [Tursiops truncatus]	16.9492	6	26	6	1	413	46.02	9.32	38.3714	6	408.21	6	major
XP_019803411.1	PREDICTED: carbonic anhydrase 12 isoform X2 [Tursiops truncatus]	16.5485	6	26	6	1	423	46.992	9.23	38.3714	6	408.21	6	major
XP_019803408.1	PREDICTED: hemopexin [Tursiops truncatus]	59.1966	20	302	20	1	473	53.491	7.25	430.81	20	3923.86	20	major
XP_019803405.1	PREDICTED: carbonic anhydrase 12 isoform X1 [Tursiops truncatus]	16.5094	6	26	6	1	424	47.079	9.23	38.3714	6	408.21	6	major
XP_019803394.1	PREDICTED: eukaryotic translation initiation factor 4 gamma 2 [Tursiops truncatus]	13.1213	10	40	10	1	1006	113.108	7.9	42.2275	10	419.186	10	major
XP_019803392.1	PREDICTED: LOW QUALITY PROTEIN: pleckstrin homology domain-containing family A member 7 [Tursiops truncatus]	2.06186	2	4	2	1	1164	131.742	7.33	4.47667	2	84.67	2	major
XP_019803380.1	PREDICTED: LOW QUALITY PROTEIN: NADH dehydrogenase [ubiquinone] 1 alpha subcomplex subunit 13 [Tursiops truncatus]	7.53425	1	2	1	1	146	16.71	9.26	2.07485	1	58.83	1	major
XP_019803374.1	PREDICTED: LOW QUALITY PROTEIN: quinone oxidoreductase-like [Tursiops truncatus]	6.60661	2	19	2	1	333	35.121	7.58	14.5766	2	143.515	2	major
XP_019803370.1	PREDICTED: LOW QUALITY PROTEIN: RING finger protein 113A-like [Tursiops truncatus]	4.11311	1	1	1	1	389	43.748	6.74			0	1	major
XP_019803366.1	PREDICTED: serine beta-lactamase-like protein LACTB, mitochondrial isoform X2 [Tursiops truncatus]	12.0944	3	7	3	1	339	37.503	9.06	8.09338	3	93.8834	3	major
XP_019803358.1	PREDICTED: LOW QUALITY PROTEIN: olfactory receptor 4P4-like [Tursiops truncatus]	2.96053	1	19	0	0	304	34.823	9.09	10.9937	1	209.641	1	major
XP_019803352.1	PREDICTED: serine beta-lactamase-like protein LACTB, mitochondrial isoform X1 [Tursiops truncatus]	9.53237	4	11	4	1	556	61.948	8.94	12.8893	4	209.798	4	major
XP_019803344.1	PREDICTED: syntaxin-3 [Tursiops truncatus]	4.33437	1	2	1	1	323	35.644	6.34	2.56665	1	56.59	1	major
XP_019803328.1	PREDICTED: ERC protein 2 [Tursiops truncatus]	1.25392	1	2	1	1	957	110.534	7.05	2.73242	1	66.76	1	major
XP_019803266.1	PREDICTED: leiomodin-3 [Tursiops truncatus]	1.5544	1	2	1	1	579	66.827	5.24	2.06709	1	39.16	1	major
XP_019803218.1	PREDICTED: toll-like receptor 9 isoform X2 [Tursiops truncatus]	6.11028	6	19	5	1	1342	151.11	8.27	32.5777	6	288.403	6	major
XP_019803217.1	PREDICTED: twinfilin-2 isoform X1 [Tursiops truncatus]	28.2609	7	21	6	1	368	41.667	6.71	37.7543	7	313.68	7	major
XP_019803185.1	PREDICTED: LOW QUALITY PROTEIN: ADP-ribosylation factor-like protein 8B [Tursiops truncatus]	31.5574	6	37	6	1	244	27.832	9.76	52.0461	6	265.267	6	major
XP_019803170.1	PREDICTED: actin-related protein 2/3 complex subunit 5-like protein isoform X1 [Tursiops truncatus]	28.7582	3	23	3	1	153	16.972	7.42	39.3026	3	291.737	3	major
XP_019803151.1	PREDICTED: MAP kinase-activated protein kinase 3 isoform X2 [Tursiops truncatus]	14.5038	1	2	1	1	131	15.003	9.55	1.8962	1	0	1	major
XP_019803150.1	PREDICTED: MAP kinase-activated protein kinase 3 isoform X1 [Tursiops truncatus]	12.0253	1	2	1	1	158	18.17	9.07	1.8962	1	0	1	major
XP_019803068.1	PREDICTED: transketolase [Tursiops truncatus]	41.2698	15	171	15	1	504	54.797	7.65	261.58	15	3065.65	15	major
XP_019803018.1	PREDICTED: small integral membrane protein 4 isoform X1 [Tursiops truncatus]	13.5802	1	2	1	1	81	9.856	10.89	2.06051	1	33.08	1	major
XP_019802998.1	PREDICTED: 40S ribosomal protein S26-like [Tursiops truncatus]	13.0435	1	6	1	1	115	12.867	10.43	7.4967	1	18.78	1	major
XP_019802991.1	PREDICTED: 60S ribosomal protein L12-like [Tursiops truncatus]	9.09091	1	12	1	1	165	18.095	9.44	19.6316	1	232.46	1	major
XP_019802979.1	PREDICTED: protein kinase C delta type [Tursiops truncatus]	2.57511	1	2	1	1	466	52.587	8.85	2.24061	1	22.3	1	major
XP_019802974.1	PREDICTED: nischarin [Tursiops truncatus]	2.03735	1	2	1	1	589	65.384	7.4	2.51566	1	20.17	1	major
XP_019802955.1	PREDICTED: proteasome assembly chaperone 3 [Tursiops truncatus]	12.2951	1	2	1	1	122	12.954	8.31	2.96055	1	35.86	1	major
XP_019802954.1	PREDICTED: 60S ribosomal protein L12 [Tursiops truncatus]	39.3939	4	56	4	1	165	17.796	9.42	88.0517	4	643.905	4	major
XP_019802936.1	PREDICTED: guanine nucleotide-binding protein subunit alpha-12 [Tursiops truncatus]	2.87958	1	10	0	2	382	44.208	9.8	11.3303	1	170.142	1	major
XP_019802924.1	PREDICTED: 7,8-dihydro-8-oxoguanine triphosphatase isoform X2 [Tursiops truncatus]	9.61538	1	2	1	1	156	18.024	5.21	2.8234	1	30.06	1	major
XP_019802909.1	PREDICTED: trinucleotide repeat-containing gene 18 protein [Tursiops truncatus]	0.435323	1	1	1	1	3216	340.871	9.13			0	1	major
XP_019802900.1	PREDICTED: sorting nexin-8 [Tursiops truncatus]	2.08333	1	1	1	1	336	37.346	10.15			0	1	major
XP_019802895.1	PREDICTED: IQ motif and SEC7 domain-containing protein 1 [Tursiops truncatus]	9.90338	3	6	3	1	414	45.813	6.55	8.37148	3	114.48	3	major
XP_019802890.1	PREDICTED: nuclear pore membrane glycoprotein 210 [Tursiops truncatus]	1.89702	1	2	1	1	738	80.12	6.37	0	1	13.58	1	major
XP_019802888.1	PREDICTED: histone deacetylase 11 isoform X2 [Tursiops truncatus]	5.78035	1	2	1	1	173	19.182	6.18	2.23283	1	52.21	1	major
XP_019802887.1	PREDICTED: histone deacetylase 11 isoform X1 [Tursiops truncatus]	7.35294	1	2	1	1	136	15.245	6.05	2.23283	1	52.21	1	major
XP_019802885.1	PREDICTED: MICOS complex subunit MIC25 [Tursiops truncatus]	23.2432	3	12	3	1	185	20.07	9.76	18.4338	3	211.84	3	major
XP_019802843.1	PREDICTED: histone H1x [Tursiops truncatus]	13.1455	2	5	2	1	213	22.424	10.71	2.40857	1	237.287	2	major
XP_019802825.1	PREDICTED: DNA replication licensing factor MCM2 [Tursiops truncatus]	5.29483	2	4	2	1	831	93.512	6.25	2.46933	2	30.87	2	major
XP_019802823.1	PREDICTED: ruvB-like 1 [Tursiops truncatus]	33.0097	5	24	5	1	206	22.89	7.58	31.3297	5	308.853	5	major
XP_019802820.1	PREDICTED: fibulin-2 [Tursiops truncatus]	5.79869	4	12	4	1	914	96.638	5.57	13.3537	4	196.697	4	major
XP_019802808.1	PREDICTED: coatomer subunit zeta-1 [Tursiops truncatus]	23.5849	2	6	2	1	106	12.241	4.75	8.6414	2	71.68	2	major
XP_019802778.1	PREDICTED: chromobox protein homolog 5 [Tursiops truncatus]	6.28272	1	2	1	1	191	22.181	5.86	1.66134	1	0	1	major
XP_019802768.1	PREDICTED: keratin, type II cytoskeletal 78 [Tursiops truncatus]	2.68199	1	2	0	6	261	28.903	9.5	0	1	34.51	1	major
XP_019802729.1	PREDICTED: LOW QUALITY PROTEIN: keratin, type II cytoskeletal 75 [Tursiops truncatus]	3.42052	2	24	1	1	497	54.572	5.96	16.1465	2	80.6452	2	major
XP_019802726.1	PREDICTED: LOW QUALITY PROTEIN: keratin, type II cytoskeletal 6A-like [Tursiops truncatus]	24.0964	5	48	4	1	249	26.146	10.23	48.0602	5	637.836	5	major
XP_019802717.1	PREDICTED: poly(rC)-binding protein 2-like [Tursiops truncatus]	31.2849	4	28	3	1	179	18.781	5.99	35.173	4	686.204	4	major
XP_019802710.1	PREDICTED: electroneutral sodium bicarbonate exchanger 1-like [Tursiops truncatus]	5.08475	1	4	0	2	177	20.409	9.25	4.07145	1	53.73	1	major
XP_019802703.1	PREDICTED: fibronectin type III and SPRY domain-containing protein 1 [Tursiops truncatus]	8.26772	1	2	1	1	254	28.067	6.01	4.31249	1	131.28	1	major
XP_019802702.1	PREDICTED: hepatoma-derived growth factor-related protein 2 isoform X2 [Tursiops truncatus]	5.46875	1	8	1	1	256	28.039	5.44	10.5481	1	233.559	1	major
XP_019802701.1	PREDICTED: hepatoma-derived growth factor-related protein 2 isoform X1 [Tursiops truncatus]	5.44747	1	8	1	1	257	28.126	5.44	10.5481	1	233.559	1	major
XP_019802672.1	PREDICTED: calcyphosin isoform X2 [Tursiops truncatus]	39.6825	6	30	6	1	189	21.106	4.98	43.8365	6	502.991	6	major
XP_019802671.1	PREDICTED: calcyphosin isoform X1 [Tursiops truncatus]	39.267	6	30	6	1	191	20.993	7.17	43.8365	6	502.991	6	major
XP_019802664.1	PREDICTED: perilipin-4 [Tursiops truncatus]	37.5817	11	49	11	1	612	62.724	6.32	55.2881	11	1114.01	11	major
XP_019802663.1	PREDICTED: perilipin-3 [Tursiops truncatus]	24.1758	3	23	3	1	182	20.121	8.73	31.642	3	284.002	3	major
XP_019802660.1	PREDICTED: perilipin-5 [Tursiops truncatus]	3.2634	1	2	1	1	429	46.618	5.05	2.68201	1	49.78	1	major
XP_019802657.1	PREDICTED: scaffold attachment factor B1-like isoform X2 [Tursiops truncatus]	24.7475	3	22	3	1	198	21.494	4.4	29.3096	2	787.381	3	major
XP_019802656.1	PREDICTED: scaffold attachment factor B1-like isoform X1 [Tursiops truncatus]	22.6852	3	22	3	1	216	23.326	4.23	29.3096	2	787.381	3	major
XP_019802654.1	PREDICTED: scaffold attachment factor B1 isoform X4 [Tursiops truncatus]	1.85615	1	2	1	1	431	50.425	9.73	1.65791	1	23.44	1	major
XP_019802653.1	PREDICTED: scaffold attachment factor B1 isoform X3 [Tursiops truncatus]	1.48699	1	2	1	1	538	61.377	9.74	1.65791	1	23.44	1	major
XP_019802651.1	PREDICTED: scaffold attachment factor B1 isoform X2 [Tursiops truncatus]	1.43627	1	2	1	1	557	64.336	10.02	1.65791	1	23.44	1	major
XP_019802650.1	PREDICTED: scaffold attachment factor B1 isoform X1 [Tursiops truncatus]	1.43113	1	2	1	1	559	64.549	10.05	1.65791	1	23.44	1	major
XP_019802644.1	PREDICTED: LOW QUALITY PROTEIN: lon protease homolog, mitochondrial [Tursiops truncatus]	14.0171	5	42	5	1	585	62.628	7.78	31.9414	5	377.287	5	major
XP_019802638.1	PREDICTED: dipeptidyl peptidase 9 [Tursiops truncatus]	3.77113	2	6	2	1	769	84.379	7.24	7.83924	2	74.84	2	major
XP_019802633.1	PREDICTED: ankyrin repeat domain-containing protein 24 [Tursiops truncatus]	4.47284	1	2	1	1	313	34.887	6.06	1.60316	1	0	1	major
XP_019802629.1	PREDICTED: EH domain-containing protein 1 [Tursiops truncatus]	28.4483	5	26	2	1	232	25.787	8.47	27.7596	5	376.484	5	major
XP_019802628.1	PREDICTED: calpain-1 catalytic subunit isoform X2 [Tursiops truncatus]	56.7416	6	54	6	1	178	19.775	8.03	66.8616	5	682.08	6	major
XP_019802626.1	PREDICTED: calpain-1 catalytic subunit isoform X1 [Tursiops truncatus]	45.0549	5	51	5	1	182	20.262	8.03	66.8616	5	609.567	5	major
XP_019802621.1	PREDICTED: ADP-ribosylation factor-like protein 2 isoform X2 [Tursiops truncatus]	37.7778	5	18	5	1	180	20.175	5.38	20.8855	5	280.13	5	major
XP_019802620.1	PREDICTED: ADP-ribosylation factor-like protein 2 isoform X1 [Tursiops truncatus]	40.7609	6	20	6	1	184	20.938	5.96	20.8855	5	295.063	6	major
XP_019802607.1	PREDICTED: EH domain-containing protein 1 [Tursiops truncatus]	33.7705	8	27	8	1	305	34.424	7.69	32.9338	8	181.687	8	major
XP_019802598.1	PREDICTED: vacuolar protein sorting-associated protein 51 homolog isoform X3 [Tursiops truncatus]	15.0376	1	2	1	1	133	14.573	4.79	1.91918	1	78.91	1	major
XP_019802597.1	PREDICTED: vacuolar protein sorting-associated protein 51 homolog isoform X2 [Tursiops truncatus]	13.6054	1	2	1	1	147	16.041	5.9	1.91918	1	78.91	1	major
XP_019802596.1	PREDICTED: vacuolar protein sorting-associated protein 51 homolog isoform X1 [Tursiops truncatus]	11.4943	1	2	1	1	174	19.059	4.82	1.91918	1	78.91	1	major
XP_019802589.1	PREDICTED: calpain-1 catalytic subunit-like, partial [Tursiops truncatus]	31.5789	3	24	3	1	114	13.115	7.3	24.0758	3	415.725	3	major
XP_019802573.1	PREDICTED: methyltransferase-like protein 7B [Tursiops truncatus]	6	1	2	1	1	200	22.376	9.32	2.57867	1	55.1	1	major
XP_019802569.1	PREDICTED: xin actin-binding repeat-containing protein 1 isoform X2 [Tursiops truncatus]	3.50584	4	8	4	1	1797	193.493	6.44	9.46303	4	67.46	4	major
XP_019802547.1	PREDICTED: LOW QUALITY PROTEIN: myelin-associated oligodendrocyte basic protein [Tursiops truncatus]	6.21469	2	4	2	1	177	19.867	10.76	4.59902	2	39.38	2	major
XP_019802515.1	PREDICTED: oxysterol-binding protein-related protein 10-like [Tursiops truncatus]	1.94175	1	6	1	1	515	57.044	7.11	4.21406	1	53.5333	1	major
XP_019802502.1	PREDICTED: 5-beta-cholestane-3-alpha,7-alpha-diol 12-alpha-hydroxylase [Tursiops truncatus]	9.18164	4	8	4	1	501	57.663	8.6	11.5678	4	99.28	4	major
XP_019802490.1	PREDICTED: glycerol-3-phosphate dehydrogenase 1-like protein isoform X3 [Tursiops truncatus]	46.2857	12	67	11	1	350	37.448	6.42	74.7747	12	910.936	12	major
XP_019802489.1	PREDICTED: glycerol-3-phosphate dehydrogenase 1-like protein isoform X2 [Tursiops truncatus]	46.1538	12	67	11	1	351	38.24	6.54	74.7747	12	910.936	12	major
XP_019802488.1	PREDICTED: glycerol-3-phosphate dehydrogenase 1-like protein isoform X1 [Tursiops truncatus]	45.2514	12	67	11	1	358	38.287	6.18	74.7747	12	910.936	12	major
XP_019802487.1	PREDICTED: 1-acylglycerol-3-phosphate O-acyltransferase ABHD5 isoform X4 [Tursiops truncatus]	15.142	3	10	3	1	317	34.54	7.96	9.48741	3	157.84	3	major
XP_019802486.1	PREDICTED: 1-acylglycerol-3-phosphate O-acyltransferase ABHD5 isoform X3 [Tursiops truncatus]	15.0943	3	10	3	1	318	34.993	7.96	9.48741	3	157.84	3	major
XP_019802485.1	PREDICTED: 1-acylglycerol-3-phosphate O-acyltransferase ABHD5 isoform X2 [Tursiops truncatus]	20.9581	4	12	4	1	334	37.33	8.28	12.2081	4	170.57	4	major
XP_019802484.1	PREDICTED: 1-acylglycerol-3-phosphate O-acyltransferase ABHD5 isoform X1 [Tursiops truncatus]	17.9949	4	12	4	1	389	42.678	7.47	12.2081	4	170.57	4	major
XP_019802338.1	PREDICTED: phosphatidylinositide phosphatase SAC1 isoform X5 [Tursiops truncatus]	8.36502	3	8	3	1	526	60.872	7.69	10.8888	3	59.81	3	major
XP_019802336.1	PREDICTED: phosphatidylinositide phosphatase SAC1 isoform X4 [Tursiops truncatus]	9.36968	4	14	4	1	587	66.835	8.1	15.2124	4	64.17	4	major
XP_019802335.1	PREDICTED: phosphatidylinositide phosphatase SAC1 isoform X3 [Tursiops truncatus]	9.36968	4	14	4	1	587	67.172	7.37	15.2124	4	64.17	4	major
XP_019802334.1	PREDICTED: phosphatidylinositide phosphatase SAC1 isoform X2 [Tursiops truncatus]	8.24588	4	14	4	1	667	76.201	8.68	15.2124	4	64.17	4	major
XP_019802333.1	PREDICTED: phosphatidylinositide phosphatase SAC1 isoform X1 [Tursiops truncatus]	7.87966	4	14	4	1	698	78.739	8.19	15.2124	4	64.17	4	major
XP_019802261.1	PREDICTED: coiled-coil domain-containing protein 51 isoform X3 [Tursiops truncatus]	13.9535	2	4	2	1	301	33.421	6.13	7.22415	2	144.25	2	major
XP_019802259.1	PREDICTED: coiled-coil domain-containing protein 51 isoform X2 [Tursiops truncatus]	13.6364	2	4	2	1	308	34.283	6.34	7.22415	2	144.25	2	major
XP_019802255.1	PREDICTED: coiled-coil domain-containing protein 51 isoform X1 [Tursiops truncatus]	10.2439	2	4	2	1	410	45.462	7.02	7.22415	2	144.25	2	major
XP_019802236.1	PREDICTED: ras-related protein Rab-27A [Tursiops truncatus]	3.61991	1	2	1	1	221	24.963	5.35	2.08316	1	27.4	1	major
XP_019802234.1	PREDICTED: microtubule-associated protein 4 isoform X10 [Tursiops truncatus]	35.3327	22	134	1	1	1067	110.669	4.96	168.941	21	2047.84	22	major
XP_019802233.1	PREDICTED: microtubule-associated protein 4 isoform X9 [Tursiops truncatus]	34.3352	22	134	1	1	1098	113.945	5.07	168.941	21	2047.84	22	major
XP_019802232.1	PREDICTED: microtubule-associated protein 4 isoform X8 [Tursiops truncatus]	34.3039	22	134	1	1	1099	114.073	5.07	168.941	21	2047.84	22	major
XP_019802231.1	PREDICTED: microtubule-associated protein 4 isoform X7 [Tursiops truncatus]	18.7414	24	134	3	1	2177	230.912	5.74	165.069	23	2069.23	24	major
XP_019802230.1	PREDICTED: microtubule-associated protein 4 isoform X6 [Tursiops truncatus]	18.6216	24	134	3	1	2191	232.315	5.54	165.069	23	2069.23	24	major
XP_019802229.1	PREDICTED: microtubule-associated protein 4 isoform X5 [Tursiops truncatus]	18.5708	24	134	3	1	2197	232.999	5.58	165.069	23	2069.23	24	major
XP_019802228.1	PREDICTED: microtubule-associated protein 4 isoform X4 [Tursiops truncatus]	18.3701	24	134	3	1	2221	235.463	5.67	165.069	23	2069.23	24	major
XP_019802227.1	PREDICTED: microtubule-associated protein 4 isoform X3 [Tursiops truncatus]	18.3701	24	134	3	1	2221	235.462	5.69	165.069	23	2069.23	24	major
XP_019802225.1	PREDICTED: microtubule-associated protein 4 isoform X2 [Tursiops truncatus]	18.3701	24	134	3	1	2221	235.505	5.67	165.069	23	2069.23	24	major
XP_019802224.1	PREDICTED: microtubule-associated protein 4 isoform X1 [Tursiops truncatus]	18.3618	24	134	3	1	2222	235.591	5.67	165.069	23	2069.23	24	major
XP_019802217.1	PREDICTED: cholecystokinin [Tursiops truncatus]	5.02793	1	2	1	1	179	19.488	9.06	2.22585	1	27.32	1	major
XP_019802215.1	PREDICTED: plexin-B1-like [Tursiops truncatus]	9.30233	1	2	1	1	172	18.813	5.49	2.68437	1	33.64	1	major
XP_019802211.1	PREDICTED: 40S ribosomal protein S27-like, partial [Tursiops truncatus]	9.30233	1	2	0	2	86	9.561	8.76	0	1	30.34	1	major
XP_019802187.1	PREDICTED: myosin light chain 3, partial [Tursiops truncatus]	27.6786	4	30	2	1	112	12.35	5.02	38.715	4	446.817	4	major
XP_019802182.1	PREDICTED: chondroitin sulfate proteoglycan 5 [Tursiops truncatus]	5.76923	1	2	1	1	520	56.237	4.91	5.70166	1	37.65	1	major
XP_019802156.1	PREDICTED: pleckstrin homology domain-containing family B member 1 isoform X2 [Tursiops truncatus]	6.27803	1	2	1	1	223	25.084	8.29	0	1	0	1	major
XP_019802155.1	PREDICTED: pleckstrin homology domain-containing family B member 1 isoform X1 [Tursiops truncatus]	7.44681	1	2	1	1	188	21.165	6.32	0	1	0	1	major
XP_019802144.1	PREDICTED: ras-related protein Rab-6A isoform X3 [Tursiops truncatus]	39.8496	4	26	1	1	133	15.265	5.16	26.1107	4	423.431	4	major
XP_019802142.1	PREDICTED: ras-related protein Rab-6A isoform X2 [Tursiops truncatus]	38.2857	5	36	1	1	175	19.922	5.07	41.7771	5	579.559	5	major
XP_019802141.1	PREDICTED: ras-related protein Rab-6A isoform X1 [Tursiops truncatus]	38.2857	5	28	1	1	175	19.966	5.07	28.0946	5	433.838	5	major
XP_019802135.1	PREDICTED: cAMP-regulated phosphoprotein 19 [Tursiops truncatus]	15.3846	1	2	1	1	91	10.301	8.29			25.76	1	major
XP_019802134.1	PREDICTED: proteasomal ATPase-associated factor 1 [Tursiops truncatus]	3.57143	1	2	1	1	392	42.126	6.11	1.68416	1	17.35	1	major
XP_019802127.1	PREDICTED: unconventional myosin-Va isoform X2 [Tursiops truncatus]	14.1469	20	46	18	1	1852	214.749	8.43	68.0588	20	752.094	20	major
XP_019802126.1	PREDICTED: PCTP-like protein isoform X3 [Tursiops truncatus]	10.9312	2	10	2	1	247	27.688	9.69	12.7685	2	217.94	2	major
XP_019802125.1	PREDICTED: PCTP-like protein isoform X2 [Tursiops truncatus]	16.7598	4	20	4	1	358	40.448	7.8	31.0648	4	446.76	4	major
XP_019802124.1	PREDICTED: PCTP-like protein isoform X1 [Tursiops truncatus]	20.6186	4	20	4	1	291	33.032	7.43	31.0648	4	446.76	4	major
XP_019802121.1	PREDICTED: unconventional myosin-Va isoform X1 [Tursiops truncatus]	13.9584	20	46	18	1	1877	217.95	8.46	68.0588	20	752.094	20	major
XP_019802108.1	PREDICTED: unconventional myosin-Vc [Tursiops truncatus]	2.81286	3	10	1	1	1742	202.692	7.84	12.3919	3	110.232	3	major
XP_019802097.1	PREDICTED: cGMP-dependent 3',5'-cyclic phosphodiesterase [Tursiops truncatus]	23.4043	10	29	10	1	611	69.866	5.36	39.2332	10	333.849	10	major
XP_019802089.1	PREDICTED: beta-arrestin-1 [Tursiops truncatus]	51.1945	11	32	11	1	293	32.775	8.4	43.0305	11	366.227	11	major
XP_019802088.1	PREDICTED: sodium/potassium/calcium exchanger 1 isoform X1 [Tursiops truncatus]	1.06383	1	2	1	1	1128	123.703	4.77	2.58942	1	25.51	1	major
XP_019802044.1	PREDICTED: ras-related protein Rab-14 isoform X3 [Tursiops truncatus]	56.2791	8	108	7	1	215	23.882	6.21	179.99	7	1968.67	8	major
XP_019802042.1	PREDICTED: ras-related protein Rab-14 isoform X2 [Tursiops truncatus]	28.1139	6	65	5	1	281	30.508	9.99	95.5451	6	1329.32	6	major
XP_019802041.1	PREDICTED: ras-related protein Rab-14 isoform X1 [Tursiops truncatus]	32.5373	7	104	6	1	335	36.107	9.38	179.99	7	1914.99	7	major
XP_019801987.1	PREDICTED: high affinity copper uptake protein 1 isoform X2 [Tursiops truncatus]	5.75916	1	6	1	1	191	21.154	7.75	7.47767	1	98.19	1	major
XP_019801984.1	PREDICTED: high affinity copper uptake protein 1 isoform X1 [Tursiops truncatus]	5.21327	1	6	1	1	211	23.359	9.01	7.47767	1	98.19	1	major
XP_019801973.1	PREDICTED: hydroxysteroid dehydrogenase-like protein 2 isoform X5 [Tursiops truncatus]	47.4419	15	135	15	1	430	46.414	8.4	232.3	15	2371.96	15	major
XP_019801972.1	PREDICTED: hydroxysteroid dehydrogenase-like protein 2 isoform X4 [Tursiops truncatus]	40.6667	14	125	14	1	450	48.881	8.57	217.948	14	2149.36	14	major
XP_019801971.1	PREDICTED: hydroxysteroid dehydrogenase-like protein 2 isoform X3 [Tursiops truncatus]	37.3362	13	115	13	1	458	49.935	8.46	202.619	13	2069.65	13	major
XP_019801970.1	PREDICTED: hydroxysteroid dehydrogenase-like protein 2 isoform X2 [Tursiops truncatus]	39.6963	14	125	14	1	461	50.082	8.84	217.948	14	2149.36	14	major
XP_019801969.1	PREDICTED: hydroxysteroid dehydrogenase-like protein 2 isoform X1 [Tursiops truncatus]	39.6104	14	125	14	1	462	50.273	8.46	217.948	14	2149.36	14	major
XP_019801963.1	PREDICTED: A-kinase anchor protein 2 isoform X4 [Tursiops truncatus]	2.87707	2	8	2	1	1147	125.19	4.98	7.3435	2	206.13	2	major
XP_019801962.1	PREDICTED: A-kinase anchor protein 2 isoform X3 [Tursiops truncatus]	5.13983	4	12	4	1	1323	145.154	5.01	12.4181	4	277.463	4	major
XP_019801961.1	PREDICTED: A-kinase anchor protein 2 isoform X2 [Tursiops truncatus]	5.01475	4	12	4	1	1356	148.796	5.05	12.4181	4	277.463	4	major
XP_019801960.1	PREDICTED: A-kinase anchor protein 2 isoform X1 [Tursiops truncatus]	4.8227	4	12	4	1	1410	155.027	5.12	12.4181	4	277.463	4	major
XP_019801938.1	PREDICTED: BMP/retinoic acid-inducible neural-specific protein 1 [Tursiops truncatus]	0.919842	1	2	1	1	761	88.703	8.91	1.99598	1	53.14	1	major
XP_019801928.1	PREDICTED: 60S ribosomal protein L30-like [Tursiops truncatus]	26.9565	2	40	2	1	115	12.819	9.83	61.1388	2	722.664	2	major
XP_019801915.1	PREDICTED: protein AMBP [Tursiops truncatus]	14.0244	2	12	2	1	164	18.133	5.81	18.3061	2	250.313	2	major
XP_019801891.1	PREDICTED: tropomyosin alpha-3 chain-like [Tursiops truncatus]	5.40541	1	16	0	9	185	21.126	5.33	18.1171	1	279.519	1	major
XP_019801890.1	PREDICTED: 1-phosphatidylinositol 4,5-bisphosphate phosphodiesterase eta-1 [Tursiops truncatus]	0.474496	1	2	0	0	1686	188.801	7.93	1.91339	1	46.52	1	major
XP_019801882.1	PREDICTED: LOW QUALITY PROTEIN: U6 snRNA-associated Sm-like protein LSm7 [Tursiops truncatus]	7.76699	1	4	1	1	103	11.603	5.26	4.34808	1	63.61	1	major
XP_019801878.1	PREDICTED: TRAF2 and NCK-interacting protein kinase [Tursiops truncatus]	3.276	4	8	3	1	1221	138.832	7.31	4.47939	4	76.08	4	major
XP_019801871.1	PREDICTED: LOW QUALITY PROTEIN: actin-related protein 10-like [Tursiops truncatus]	29.0168	7	35	7	1	417	46.422	7.83	43.0904	7	420.53	7	major
XP_019801821.1	PREDICTED: DCN1-like protein 1 isoform X3 [Tursiops truncatus]	15.1639	3	11	3	1	244	28.287	4.98	11.9669	3	296.14	3	major
XP_019801820.1	PREDICTED: DCN1-like protein 1 isoform X2 [Tursiops truncatus]	14.2857	3	11	3	1	259	30.105	5.34	11.9669	3	296.14	3	major
XP_019801819.1	PREDICTED: DCN1-like protein 1 isoform X1 [Tursiops truncatus]	12.628	3	11	3	1	293	34.277	6.18	11.9669	3	296.14	3	major
XP_019801792.1	PREDICTED: eukaryotic initiation factor 4A-II, partial [Tursiops truncatus]	36.214	8	42	4	1	243	27.231	5.35	63.5585	8	657.96	8	major
XP_019801687.1	PREDICTED: lipoma-preferred partner [Tursiops truncatus]	18.6992	7	26	7	1	615	65.821	7.47	27.86	7	194.207	7	major
XP_019801665.1	PREDICTED: MAP6 domain-containing protein 1 [Tursiops truncatus]	14.5763	2	4	2	1	295	30.556	11.03	5.84325	2	89.82	2	major
XP_019801664.1	PREDICTED: presenilins-associated rhomboid-like protein, mitochondrial isoform X2 [Tursiops truncatus]	7.06714	1	2	1	1	283	31.821	9.73	2.75129	1	65.27	1	major
XP_019801663.1	PREDICTED: presenilins-associated rhomboid-like protein, mitochondrial isoform X1 [Tursiops truncatus]	5.27704	1	2	1	1	379	42.11	9.79	2.75129	1	65.27	1	major
XP_019801575.1	PREDICTED: phosphatidylinositol 4,5-bisphosphate 3-kinase catalytic subunit alpha isoform, partial [Tursiops truncatus]	1.5	1	2	1	1	600	70.251	7.4	1.95184	1	48.29	1	major
XP_019801549.1	PREDICTED: protocadherin-9 isoform X4 [Tursiops truncatus]	2.92851	2	4	2	1	1161	127.82	5.43	1.96336	2	28.54	2	major
XP_019801548.1	PREDICTED: protocadherin-9 isoform X3 [Tursiops truncatus]	2.84519	2	4	2	1	1195	131.629	5.43	1.96336	2	28.54	2	major
XP_019801547.1	PREDICTED: protocadherin-9 isoform X2 [Tursiops truncatus]	2.82627	2	4	2	1	1203	132.241	5.43	1.96336	2	28.54	2	major
XP_019801546.1	PREDICTED: protocadherin-9 isoform X1 [Tursiops truncatus]	2.74859	2	4	2	1	1237	136.05	5.44	1.96336	2	28.54	2	major
XP_019801531.1	PREDICTED: lactadherin [Tursiops truncatus]	7.86517	1	2	1	1	178	19.895	9.42	1.96565	1	24.49	1	major
XP_019801501.1	PREDICTED: aldehyde dehydrogenase family 1 member A3 isoform X2 [Tursiops truncatus]	3.67505	2	14	1	1	517	54.639	10.65	14.5411	2	172.632	2	major
XP_019801500.1	PREDICTED: aldehyde dehydrogenase family 1 member A3 isoform X1 [Tursiops truncatus]	5.46875	3	25	2	0	512	56.354	6.57	25.889	3	332.204	3	major
XP_019801487.1	PREDICTED: synemin isoform X2 [Tursiops truncatus]	16.6533	16	38	16	1	1249	139.898	5.02	52.2217	16	500.813	16	major
XP_019801486.1	PREDICTED: synemin isoform X1 [Tursiops truncatus]	13.3762	16	38	16	1	1555	172.513	5.08	52.2217	16	500.813	16	major
XP_019801446.1	PREDICTED: hepatoma-derived growth factor-related protein 3 isoform X2 [Tursiops truncatus]	19.2118	3	17	3	1	203	22.606	7.99	21.2565	3	227.212	3	major
XP_019801445.1	PREDICTED: hepatoma-derived growth factor-related protein 3 isoform X1 [Tursiops truncatus]	18.0556	3	17	3	1	216	24.171	8.27	21.2565	3	227.212	3	major
XP_019801340.1	PREDICTED: homer protein homolog 2 [Tursiops truncatus]	4.84848	1	2	1	1	165	18.354	9.58	2.3524	1	37.92	1	major
XP_019801254.1	PREDICTED: LOW QUALITY PROTEIN: ubiquitin-like modifier-activating enzyme 5, partial [Tursiops truncatus]	13.0584	2	18	1	1	291	31.838	5.16	25.2782	2	210.006	2	major
XP_019801253.1	PREDICTED: endophilin-A3 isoform X6 [Tursiops truncatus]	15.8273	3	8	3	1	278	31.36	5.36	11.9924	3	172.63	3	major
XP_019801252.1	PREDICTED: endophilin-A3 isoform X5 [Tursiops truncatus]	13.7457	3	8	3	1	291	32.795	7.06	12.4082	3	168.98	3	major
XP_019801251.1	PREDICTED: endophilin-A3 isoform X4 [Tursiops truncatus]	13.5135	3	8	3	1	296	33.343	8.05	12.4082	3	168.98	3	major
XP_019801248.1	PREDICTED: endophilin-A3 isoform X3 [Tursiops truncatus]	17.9487	4	10	4	1	312	35.159	5.64	15.0484	4	203.58	4	major
XP_019801245.1	PREDICTED: endophilin-A3 isoform X2 [Tursiops truncatus]	16.1383	4	10	4	1	347	39.023	5.67	15.0484	4	203.58	4	major
XP_019801241.1	PREDICTED: endophilin-A3 isoform X1 [Tursiops truncatus]	16	4	10	4	1	350	39.507	5.55	15.0484	4	203.58	4	major
XP_019801205.1	PREDICTED: AP-3 complex subunit beta-2 [Tursiops truncatus]	6.95652	2	4	1	1	230	26.337	9.07	2.69527	2	65.0582	2	major
XP_019801184.1	PREDICTED: aggrecan core protein [Tursiops truncatus]	15.847	5	20	5	1	732	80.27	4.88	13.8595	5	160.74	5	major
XP_019801172.1	PREDICTED: ammonium transporter Rh type C [Tursiops truncatus]	12.4629	3	8	3	1	337	38.005	7.12	22.6335	3	182.207	3	major
XP_019801170.1	PREDICTED: perilipin-1 [Tursiops truncatus]	56.4394	20	103	20	1	528	56.637	6.33	130.327	20	1815.01	20	major
XP_019801169.1	PREDICTED: aminopeptidase N [Tursiops truncatus]	26.3048	11	38	11	1	479	54.165	8.41	52.4457	11	768.095	11	major
XP_019801147.1	PREDICTED: LOW QUALITY PROTEIN: disco-interacting protein 2 homolog C [Tursiops truncatus]	3.47339	5	10	4	1	1785	196.289	7.91	10.1977	5	142.317	5	major
XP_019801129.1	PREDICTED: protein phosphatase 1 regulatory subunit 12B isoform X2 [Tursiops truncatus]	1.20219	1	2	1	1	915	101.013	6.3	1.88103	1	34.25	1	major
XP_019801128.1	PREDICTED: protein phosphatase 1 regulatory subunit 12B isoform X1 [Tursiops truncatus]	1.16897	1	2	1	1	941	103.596	6.15	1.88103	1	34.25	1	major
XP_019801104.1	PREDICTED: serrate RNA effector molecule homolog [Tursiops truncatus]	11.3772	1	6	1	1	167	18.504	4.59	11.58	1	117.957	1	major
XP_019801089.1	PREDICTED: splicing factor, proline- and glutamine-rich, partial [Tursiops truncatus]	22.5287	7	46	6	1	435	44.587	10.32	48.6875	7	627.042	7	major
XP_019801067.1	PREDICTED: dynein light chain 2, cytoplasmic [Tursiops truncatus]	49.4382	3	25	1	1	89	10.343	7.37	29.4239	3	268.055	3	major
XP_019801018.1	PREDICTED: E3 ubiquitin/ISG15 ligase TRIM25 isoform X2 [Tursiops truncatus]	14.4737	5	40	5	1	608	68.948	8.25	36.4557	5	514.183	5	major
XP_019801017.1	PREDICTED: E3 ubiquitin/ISG15 ligase TRIM25 isoform X1 [Tursiops truncatus]	16.1905	6	42	6	1	630	71.295	8.21	40.3222	6	560.927	6	major
XP_019800971.1	PREDICTED: protein phosphatase 1E [Tursiops truncatus]	9.16667	1	2	1	1	360	40.243	7.25	3.81525	1	36.9	1	major
XP_019800923.1	PREDICTED: TOM1-like protein 1 [Tursiops truncatus]	4.41176	1	2	1	1	476	53.02	5.52	2.06371	1	93.12	1	major
XP_019800875.1	PREDICTED: perlwapin-like isoform X4 [Tursiops truncatus]	18.8811	2	15	2	1	143	15.996	8.22	16.1474	2	344.146	2	major
XP_019800874.1	PREDICTED: WAP four-disulfide core domain protein 3-like isoform X3 [Tursiops truncatus]	44.2308	3	24	3	1	156	16.671	4.88	24.2353	3	419.66	3	major
XP_019800873.1	PREDICTED: WAP four-disulfide core domain protein 3-like isoform X2 [Tursiops truncatus]	5.73248	1	2	1	1	157	17.079	7.34	0	1	26.46	1	major
XP_019800872.1	PREDICTED: WAP four-disulfide core domain protein 3-like isoform X1 [Tursiops truncatus]	36.3158	3	24	3	1	190	20.587	7.03	24.2353	3	419.66	3	major
XP_019800842.1	PREDICTED: LOW QUALITY PROTEIN: kinesin-like protein KIF2B [Tursiops truncatus]	1.46413	1	2	1	1	683	76.344	8.27	1.94242	1	19.3	1	major
XP_019800837.1	PREDICTED: LOW QUALITY PROTEIN: elongation factor 1-delta-like [Tursiops truncatus]	15.6584	5	29	3	1	281	31.085	4.89	41.2483	4	687.759	5	major
XP_019800836.1	PREDICTED: protein VAC14 homolog [Tursiops truncatus]	7.59494	1	2	1	1	237	26.174	5.63	2.74433	1	24.82	1	major
XP_019800822.1	PREDICTED: LOW QUALITY PROTEIN: AP-2 complex subunit beta-like [Tursiops truncatus]	19.3966	16	87	7	1	928	102.987	7.87	122.578	16	1751.18	16	major
[truncated: 9,739 more rows]

## Sheet: Table S4
Additional File Table S4. Peptide Group Identifications using Ttru_1.4
[truncated: 33,739 more rows]

[truncated: 7 more sheets: Table S5, Table S6, Table S7, Table S8, Table S9, Table S10, Table S11]
